# Supplementary material for: Genome-wide association study identifies host genetic variants influencing oral microbiota diversity and metabolic health
Source: Sci Rep. 2024 Jun 26;14:14738. doi: 10.1038/s41598-024-65538-8 (PMC11208528; doi:10.1038/s41598-024-65538-8)
Supplement: Supplementary file 2 — Supplementary Table S1. [file 41598_2024_65538_MOESM2_ESM.csv]

level	tax	median	presence	name	cluster	order	cluster.member	test.id	ncore
Phylum	Firmicutes	2156.5	610	p.Firmicutes	001	1	p.Firmicutes	1	8
Phylum	Proteobacteria	957	609	p.Proteobacteria	002	1	p.Proteobacteria	2	8
Class	Bacilli	826	610	c.Bacilli	008	2	c.Bacilli	3	8
Order	Bacteroidales	888	609	o.Bacteroidales	003	3	p.Bacteroidetes;c.Bacteroidia;o.Bacteroidales	4	8
Order	Fusobacteriales	259.5	608	o.Fusobacteriales	004	3	p.Fusobacteria;c.Fusobacteriia;o.Fusobacteriales	5	8
Order	Actinomycetales	549.5	610	o.Actinomycetales	005	3	p.Actinobacteria;c.Actinobacteria;o.Actinomycetales	6	8
Order	Clostridiales	122.5	606	o.Clostridiales	010	3	c.Clostridia;o.Clostridiales	7	8
Family	Veillonellaceae	1086.5	610	f.Veillonellaceae	006	4	c.Negativicutes;o.Veillonellales;f.Veillonellaceae	8	8
Family	Pasteurellaceae	589	607	f.Pasteurellaceae	007	4	c.Gammaproteobacteria;o.Pasteurellales;f.Pasteurellaceae	9	8
Family	Prevotellaceae	750	609	f.Prevotellaceae	013	4	f.Prevotellaceae	10	8
Family	Actinomycetaceae	186	609	f.Actinomycetaceae	017	4	f.Actinomycetaceae	11	8
Family	Lachnospiraceae_[XIV]	71	603	f.Lachnospiraceae_[XIV]	020	4	f.Lachnospiraceae_[XIV]	12	8
Genus	Veillonella	1001.5	610	g.Veillonella	021	5	g.Veillonella	13	8
Genus	Haemophilus	529	607	g.Haemophilus	022	5	g.Haemophilus	14	8
Genus	Streptococcus	703	610	g.Streptococcus	011	5	o.Lactobacillales;f.Streptococcaceae;g.Streptococcus	15	8
Genus	Neisseria	205	591	g.Neisseria	009	5	c.Betaproteobacteria;o.Neisseriales;f.Neisseriaceae;g.Neisseria	16	8
Genus	Prevotella	665	609	g.Prevotella	023	5	g.Prevotella	17	8
Genus	Porphyromonas	100	581	g.Porphyromonas	014	5	f.Porphyromonadaceae;g.Porphyromonas	18	8
Genus	Fusobacterium	156.5	606	g.Fusobacterium	015	5	f.Fusobacteriaceae;g.Fusobacterium	19	8
Genus	Rothia	335	609	g.Rothia	016	5	f.Micrococcaceae;g.Rothia	20	8
Genus	Schaalia	136	604	g.Schaalia	025	5	g.Schaalia	21	8
Genus	Granulicatella	55	606	g.Granulicatella	018	5	f.Carnobacteriaceae;g.Granulicatella	22	8
Genus	Leptotrichia	73.5	602	g.Leptotrichia	019	5	f.Leptotrichiaceae;g.Leptotrichia	23	8
Genus	Alloprevotella	51	589	g.Alloprevotella	026	5	g.Alloprevotella	24	8
Species	ASV0001	639	609	s.ASV0001	027	6	s.ASV0001	25	8
Species	parainfluenzae	481	605	s.parainfluenzae	028	6	s.parainfluenzae	26	8
Species	ASV0003	313	609	s.ASV0003	029	6	s.ASV0003	27	8
Species	ASV0004	157	533	s.ASV0004	030	6	s.ASV0004	28	8
Species	histicola	128	580	s.histicola	031	6	s.histicola	29	8
Species	ASV0006	144	609	s.ASV0006	032	6	s.ASV0006	30	8
Species	parvula	136.5	606	s.parvula	033	6	s.parvula	31	8
Species	ASV0008	93	553	s.ASV0008	034	6	s.ASV0008	32	8
Species	ASV0009	106	610	s.ASV0009	035	6	s.ASV0009	33	8
Species	periodonticum	92	559	s.periodonticum	036	6	s.periodonticum	34	8
Species	dispar	71	606	s.dispar	037	6	s.dispar	35	8
Species	ASV0012	75	414	s.ASV0012	038	6	s.ASV0012	36	8
Species	micronuciformis	73	602	s.micronuciformis	024	6	g.Megasphaera;s.micronuciformis	37	8
Species	pallens	75	499	s.pallens	039	6	s.pallens	38	8
Species	mucilaginosa	90.5	338	s.mucilaginosa	040	6	s.mucilaginosa	39	8
Species	ASV0016	68.5	374	s.ASV0016	041	6	s.ASV0016	40	8
Species	ASV0017	70	603	s.ASV0017	042	6	s.ASV0017	41	8
Species	rogosae	57	565	s.rogosae	043	6	s.rogosae	42	8
Species	ASV0019	57	605	s.ASV0019	012	6	o.Bacillales;f.Gemellaceae;g.Gemella;s.ASV0019	43	8
