# Supplementary material for: Genome-wide association study identifies host genetic variants influencing oral microbiota diversity and metabolic health
Source: Sci Rep. 2024 Jun 26;14:14738. doi: 10.1038/s41598-024-65538-8 (PMC11208528; doi:10.1038/s41598-024-65538-8)
Supplement: Supplementary file 3 — Supplementary Table S2. [file 41598_2024_65538_MOESM3_ESM.xls]

## Sheet: Sheet1
SNP	CHR	BP	A1	A2	RSID	P	BETA	STDERR	N	LEVEL	TAX.NAME
rs4111592	3	76957313	G	C	3:76957313	4.98792e-06	-0.346228	0.0751554	607	Genus	Bacteria;Actinobacteria;Actinobacteria;Actinomycetales;Actinomycetaceae;Schaalia
rs10744526	12	132026143	C	T	12:132026143	4.9813e-06	-0.294932	0.0640186	609	Order	Bacteria;Firmicutes;Clostridia;Clostridiales
rs9365869	6	165517495	A	G	6:165517495	4.9669e-06	-0.355255	0.0771009	608	Genus	Bacteria;Fusobacteria;Fusobacteriia;Fusobacteriales;Fusobacteriaceae;Fusobacterium
rs8079253	17	10220760	G	A	17:10220760	4.95486e-06	0.26641	0.057814	610	Genus	Bacteria;Bacteroidetes;Bacteroidia;Bacteroidales;Prevotellaceae;Prevotella
rs7318058	13	68143523	C	G	13:68143523	4.94145e-06	-0.275497	0.059774	605	Species	Bacteria;Firmicutes;Negativicutes;Veillonellales;Veillonellaceae;Veillonella;parvula
rs7318264	13	68143677	C	T	13:68143677	4.94145e-06	-0.275497	0.059774	605	Species	Bacteria;Firmicutes;Negativicutes;Veillonellales;Veillonellaceae;Veillonella;parvula
rs7982705	13	68143931	A	G	13:68143931	4.94145e-06	-0.275497	0.059774	605	Species	Bacteria;Firmicutes;Negativicutes;Veillonellales;Veillonellaceae;Veillonella;parvula
rs7983351	13	68144086	G	T	13:68144086	4.94145e-06	-0.275497	0.059774	605	Species	Bacteria;Firmicutes;Negativicutes;Veillonellales;Veillonellaceae;Veillonella;parvula
rs7984496	13	68144168	T	C	13:68144168	4.94145e-06	-0.275497	0.059774	605	Species	Bacteria;Firmicutes;Negativicutes;Veillonellales;Veillonellaceae;Veillonella;parvula
rs7983240	13	68144223	A	C	13:68144223	4.94145e-06	-0.275497	0.059774	605	Species	Bacteria;Firmicutes;Negativicutes;Veillonellales;Veillonellaceae;Veillonella;parvula
rs7983248	13	68144228	A	T	13:68144228	4.94145e-06	-0.275497	0.059774	605	Species	Bacteria;Firmicutes;Negativicutes;Veillonellales;Veillonellaceae;Veillonella;parvula
rs9529263	13	68146077	T	C	13:68146077	4.94145e-06	-0.275497	0.059774	605	Species	Bacteria;Firmicutes;Negativicutes;Veillonellales;Veillonellaceae;Veillonella;parvula
rs9541151	13	68147415	C	T	13:68147415	4.94145e-06	-0.275497	0.059774	605	Species	Bacteria;Firmicutes;Negativicutes;Veillonellales;Veillonellaceae;Veillonella;parvula
rs9541153	13	68147550	G	T	13:68147550	4.94145e-06	-0.275497	0.059774	605	Species	Bacteria;Firmicutes;Negativicutes;Veillonellales;Veillonellaceae;Veillonella;parvula
rs9541154	13	68147560	C	T	13:68147560	4.94145e-06	-0.275497	0.059774	605	Species	Bacteria;Firmicutes;Negativicutes;Veillonellales;Veillonellaceae;Veillonella;parvula
rs4477571	13	68148320	C	A	13:68148320	4.94145e-06	-0.275497	0.059774	605	Species	Bacteria;Firmicutes;Negativicutes;Veillonellales;Veillonellaceae;Veillonella;parvula
rs4470044	13	68148617	C	T	13:68148617	4.94145e-06	-0.275497	0.059774	605	Species	Bacteria;Firmicutes;Negativicutes;Veillonellales;Veillonellaceae;Veillonella;parvula
rs7981541	13	68149068	G	T	13:68149068	4.94145e-06	-0.275497	0.059774	605	Species	Bacteria;Firmicutes;Negativicutes;Veillonellales;Veillonellaceae;Veillonella;parvula
rs9541155	13	68149291	A	G	13:68149291	4.94145e-06	-0.275497	0.059774	605	Species	Bacteria;Firmicutes;Negativicutes;Veillonellales;Veillonellaceae;Veillonella;parvula
rs9541156	13	68149609	A	T	13:68149609	4.94145e-06	-0.275497	0.059774	605	Species	Bacteria;Firmicutes;Negativicutes;Veillonellales;Veillonellaceae;Veillonella;parvula
rs7323572	13	68150143	A	C	13:68150143	4.94145e-06	-0.275497	0.059774	605	Species	Bacteria;Firmicutes;Negativicutes;Veillonellales;Veillonellaceae;Veillonella;parvula
rs4303355	13	68151547	C	T	13:68151547	4.94145e-06	-0.275497	0.059774	605	Species	Bacteria;Firmicutes;Negativicutes;Veillonellales;Veillonellaceae;Veillonella;parvula
rs12862917	13	68151939	A	G	13:68151939	4.94145e-06	-0.275497	0.059774	605	Species	Bacteria;Firmicutes;Negativicutes;Veillonellales;Veillonellaceae;Veillonella;parvula
rs12864927	13	68151953	T	C	13:68151953	4.94145e-06	-0.275497	0.059774	605	Species	Bacteria;Firmicutes;Negativicutes;Veillonellales;Veillonellaceae;Veillonella;parvula
rs12867907	13	68152004	G	A	13:68152004	4.94145e-06	-0.275497	0.059774	605	Species	Bacteria;Firmicutes;Negativicutes;Veillonellales;Veillonellaceae;Veillonella;parvula
rs8001935	13	68152457	T	C	13:68152457	4.94145e-06	-0.275497	0.059774	605	Species	Bacteria;Firmicutes;Negativicutes;Veillonellales;Veillonellaceae;Veillonella;parvula
rs6562498	13	68152689	A	G	13:68152689	4.94145e-06	-0.275497	0.059774	605	Species	Bacteria;Firmicutes;Negativicutes;Veillonellales;Veillonellaceae;Veillonella;parvula
rs7321684	13	68153181	T	C	13:68153181	4.94145e-06	-0.275497	0.059774	605	Species	Bacteria;Firmicutes;Negativicutes;Veillonellales;Veillonellaceae;Veillonella;parvula
rs12874835	13	68153789	T	A	13:68153789	4.94145e-06	-0.275497	0.059774	605	Species	Bacteria;Firmicutes;Negativicutes;Veillonellales;Veillonellaceae;Veillonella;parvula
rs7332419	13	68154660	C	T	13:68154660	4.94145e-06	-0.275497	0.059774	605	Species	Bacteria;Firmicutes;Negativicutes;Veillonellales;Veillonellaceae;Veillonella;parvula
rs7334011	13	68154725	T	C	13:68154725	4.94145e-06	-0.275497	0.059774	605	Species	Bacteria;Firmicutes;Negativicutes;Veillonellales;Veillonellaceae;Veillonella;parvula
rs9541161	13	68155421	T	C	13:68155421	4.94145e-06	-0.275497	0.059774	605	Species	Bacteria;Firmicutes;Negativicutes;Veillonellales;Veillonellaceae;Veillonella;parvula
rs9529266	13	68158218	G	C	13:68158218	4.94145e-06	-0.275497	0.059774	605	Species	Bacteria;Firmicutes;Negativicutes;Veillonellales;Veillonellaceae;Veillonella;parvula
rs9541163	13	68159409	T	A	13:68159409	4.94145e-06	-0.275497	0.059774	605	Species	Bacteria;Firmicutes;Negativicutes;Veillonellales;Veillonellaceae;Veillonella;parvula
rs145764004	13	68164946	A	G	13:68164946	4.94145e-06	-0.275497	0.059774	605	Species	Bacteria;Firmicutes;Negativicutes;Veillonellales;Veillonellaceae;Veillonella;parvula
rs13014982	2	164326754	G	A	2:164326754	4.9319e-06	-0.277803	0.0602733	610	Order	Bacteria;Bacteroidetes;Bacteroidia;Bacteroidales
rs73021530	6	157448245	A	G	6:157448245	4.92774e-06	-0.516708	0.112103	610	Order	Bacteria;Bacteroidetes;Bacteroidia;Bacteroidales
rs55886183	15	73133959	C	T	15:73133959	4.92265e-06	0.51483	0.111688	609	Genus	Bacteria;Firmicutes;Bacilli;Lactobacillales;Streptococcaceae;Streptococcus
rs79226602	15	73143959	C	T	15:73143959	4.92265e-06	0.51483	0.111688	609	Genus	Bacteria;Firmicutes;Bacilli;Lactobacillales;Streptococcaceae;Streptococcus
rs77070589	15	73144972	A	G	15:73144972	4.92265e-06	0.51483	0.111688	609	Genus	Bacteria;Firmicutes;Bacilli;Lactobacillales;Streptococcaceae;Streptococcus
rs6787271	3	189902827	G	A	3:189902827	4.91797e-06	-0.310815	0.0674258	609	Order	Bacteria;Fusobacteria;Fusobacteriia;Fusobacteriales
rs6517079	21	33537489	C	T	21:33537489	4.87491e-06	-0.273404	0.0592868	610	Family	Bacteria;Firmicutes;Negativicutes;Veillonellales;Veillonellaceae
rs4392885	8	59175680	T	C	8:59175680	4.87477e-06	0.265219	0.057495	591	Genus	Bacteria;Bacteroidetes;Bacteroidia;Bacteroidales;Prevotellaceae;Alloprevotella
rs4552890	8	59176087	T	G	8:59176087	4.87477e-06	0.265219	0.057495	591	Genus	Bacteria;Bacteroidetes;Bacteroidia;Bacteroidales;Prevotellaceae;Alloprevotella
rs7835756	8	59176772	G	A	8:59176772	4.87477e-06	0.265219	0.057495	591	Genus	Bacteria;Bacteroidetes;Bacteroidia;Bacteroidales;Prevotellaceae;Alloprevotella
rs4548171	8	59177174	C	A	8:59177174	4.87477e-06	0.265219	0.057495	591	Genus	Bacteria;Bacteroidetes;Bacteroidia;Bacteroidales;Prevotellaceae;Alloprevotella
rs60309476	8	59178163	G	A	8:59178163	4.87477e-06	0.265219	0.057495	591	Genus	Bacteria;Bacteroidetes;Bacteroidia;Bacteroidales;Prevotellaceae;Alloprevotella
rs4357272	8	59179498	A	G	8:59179498	4.87477e-06	0.265219	0.057495	591	Genus	Bacteria;Bacteroidetes;Bacteroidia;Bacteroidales;Prevotellaceae;Alloprevotella
rs67168958	7	148677544	G	A	7:148677544	4.86496e-06	0.363248	0.0787568	606	Species	Bacteria;Firmicutes;Negativicutes;Veillonellales;Veillonellaceae;Megasphaera;micronuciformis
rs10963318	9	17887655	A	G	9:17887655	4.8623e-06	-0.383848	0.0832261	610	Genus	Bacteria;Bacteroidetes;Bacteroidia;Bacteroidales;Prevotellaceae;Prevotella
rs10963319	9	17887770	T	G	9:17887770	4.8623e-06	-0.383848	0.0832261	610	Genus	Bacteria;Bacteroidetes;Bacteroidia;Bacteroidales;Prevotellaceae;Prevotella
rs4842143	9	137582195	T	G	9:137582195	4.85775e-06	-0.2653	0.0575199	610	Genus	Bacteria;Bacteroidetes;Bacteroidia;Bacteroidales;Prevotellaceae;Prevotella
rs13029380	2	164342904	T	C	2:164342904	4.85503e-06	-0.284454	0.0616712	610	Order	Bacteria;Bacteroidetes;Bacteroidia;Bacteroidales
rs11508468	7	15586324	G	A	7:15586324	4.83466e-06	0.320668	0.0695079	609	Species	Bacteria;Firmicutes;Negativicutes;Veillonellales;Veillonellaceae;Veillonella;ASV0001
rs72989084	3	140623789	A	G	3:140623789	4.83234e-06	-0.562297	0.121847	591	Genus	Bacteria;Bacteroidetes;Bacteroidia;Bacteroidales;Prevotellaceae;Alloprevotella
rs6732555	2	164330382	C	T	2:164330382	4.81784e-06	-0.286649	0.0621248	610	Order	Bacteria;Bacteroidetes;Bacteroidia;Bacteroidales
rs2256396	2	164327588	T	C	2:164327588	4.81668e-06	-0.286061	0.0619966	610	Order	Bacteria;Bacteroidetes;Bacteroidia;Bacteroidales
rs2389928	2	164328140	G	A	2:164328140	4.81668e-06	-0.286061	0.0619966	610	Order	Bacteria;Bacteroidetes;Bacteroidia;Bacteroidales
rs1870871	2	164328182	G	A	2:164328182	4.81668e-06	-0.286061	0.0619966	610	Order	Bacteria;Bacteroidetes;Bacteroidia;Bacteroidales
rs898902	2	164328249	G	A	2:164328249	4.81668e-06	-0.286061	0.0619966	610	Order	Bacteria;Bacteroidetes;Bacteroidia;Bacteroidales
rs546156	11	75320668	C	T	11:75320668	4.8032e-06	-0.393871	0.0852659	550	Species	Bacteria;Proteobacteria;Betaproteobacteria;Neisseriales;Neisseriaceae;Neisseria;ASV0004
rs7204515	16	86555188	C	G	16:86555188	4.7956e-06	-0.306875	0.0664446	564	Species	Bacteria;Fusobacteria;Fusobacteriia;Fusobacteriales;Fusobacteriaceae;Fusobacterium;periodonticum
rs55886183	15	73133959	C	T	15:73133959	4.7882e-06	0.515562	0.111701	608	Class	Bacteria;Firmicutes;Bacilli
rs79226602	15	73143959	C	T	15:73143959	4.7882e-06	0.515562	0.111701	608	Class	Bacteria;Firmicutes;Bacilli
rs77070589	15	73144972	A	G	15:73144972	4.7882e-06	0.515562	0.111701	608	Class	Bacteria;Firmicutes;Bacilli
rs9394228	6	34449966	C	T	6:34449966	4.78228e-06	-0.279888	0.0605784	550	Species	Bacteria;Proteobacteria;Betaproteobacteria;Neisseriales;Neisseriaceae;Neisseria;ASV0004
rs953559	1	154769201	C	T	1:154769201	4.77584e-06	0.595227	0.128034	343	Species	Bacteria;Actinobacteria;Actinobacteria;Actinomycetales;Micrococcaceae;Rothia;mucilaginosa
rs147176253	16	3946485	G	A	16:3946485	4.77146e-06	-0.66796	0.1447	610	Order	Bacteria;Bacteroidetes;Bacteroidia;Bacteroidales
rs9401600	6	123121189	A	G	6:123121189	4.75629e-06	0.338759	0.0733611	598	Genus	Bacteria;Proteobacteria;Betaproteobacteria;Neisseriales;Neisseriaceae;Neisseria
rs1485662	6	123122139	G	A	6:123122139	4.75629e-06	0.338759	0.0733611	598	Genus	Bacteria;Proteobacteria;Betaproteobacteria;Neisseriales;Neisseriaceae;Neisseria
rs9372718	6	123122385	A	C	6:123122385	4.75629e-06	0.338759	0.0733611	598	Genus	Bacteria;Proteobacteria;Betaproteobacteria;Neisseriales;Neisseriaceae;Neisseria
rs7595396	2	55656176	C	T	2:55656176	4.75165e-06	-0.443902	0.0961439	610	Phylum	Bacteria;Firmicutes
rs2100454	2	55662423	T	C	2:55662423	4.75165e-06	-0.443902	0.0961439	610	Phylum	Bacteria;Firmicutes
rs11731416	4	109478108	C	G	4:109478108	4.73272e-06	-0.270777	0.0586292	602	Species	Bacteria;Firmicutes;Negativicutes;Veillonellales;Veillonellaceae;Veillonella;dispar
rs893035	4	109478989	T	C	4:109478989	4.73272e-06	-0.270777	0.0586292	602	Species	Bacteria;Firmicutes;Negativicutes;Veillonellales;Veillonellaceae;Veillonella;dispar
rs58997104	4	109480949	G	T	4:109480949	4.73272e-06	-0.270777	0.0586292	602	Species	Bacteria;Firmicutes;Negativicutes;Veillonellales;Veillonellaceae;Veillonella;dispar
rs7664892	4	109481318	A	C	4:109481318	4.73272e-06	-0.270777	0.0586292	602	Species	Bacteria;Firmicutes;Negativicutes;Veillonellales;Veillonellaceae;Veillonella;dispar
rs1436500	4	109482258	A	T	4:109482258	4.73272e-06	-0.270777	0.0586292	602	Species	Bacteria;Firmicutes;Negativicutes;Veillonellales;Veillonellaceae;Veillonella;dispar
rs12376022	9	25519811	G	T	9:25519811	4.73071e-06	0.264168	0.0572012	607	Species	Bacteria;Firmicutes;Bacilli;Lactobacillales;Streptococcaceae;Streptococcus;ASV0006
rs34949494	17	33103472	C	T	17:33103472	4.71027e-06	-0.384529	0.0832506	610	Genus	Bacteria;Firmicutes;Negativicutes;Veillonellales;Veillonellaceae;Veillonella
rs9438440	1	205907242	G	A	1:205907242	4.70767e-06	-0.439408	0.0951266	608	Genus	Bacteria;Fusobacteria;Fusobacteriia;Fusobacteriales;Fusobacteriaceae;Fusobacterium
rs9438441	1	205907328	C	A	1:205907328	4.70767e-06	-0.439408	0.0951266	608	Genus	Bacteria;Fusobacteria;Fusobacteriia;Fusobacteriales;Fusobacteriaceae;Fusobacterium
rs74924057	8	40483080	G	A	8:40483080	4.70329e-06	-0.483202	0.104606	610	Order	Bacteria;Bacteroidetes;Bacteroidia;Bacteroidales
rs13029457	2	164389440	C	T	2:164389440	4.69385e-06	-0.283835	0.0614404	610	Order	Bacteria;Bacteroidetes;Bacteroidia;Bacteroidales
rs13029458	2	164389441	C	T	2:164389441	4.69385e-06	-0.283835	0.0614404	610	Order	Bacteria;Bacteroidetes;Bacteroidia;Bacteroidales
rs16906710	11	20757955	T	C	11:20757955	4.6869e-06	-0.41611	0.0899999	564	Species	Bacteria;Fusobacteria;Fusobacteriia;Fusobacteriales;Fusobacteriaceae;Fusobacterium;periodonticum
rs12791818	11	27277760	A	G	11:27277760	4.68436e-06	-0.420151	0.0909367	608	Order	Bacteria;Actinobacteria;Actinobacteria;Actinomycetales
rs13297587	9	17886156	T	C	9:17886156	4.6716e-06	-0.385834	0.0835009	610	Genus	Bacteria;Bacteroidetes;Bacteroidia;Bacteroidales;Prevotellaceae;Prevotella
rs2961075	7	141758458	T	A	7:141758458	4.66945e-06	0.257609	0.0557465	606	Genus	Bacteria;Firmicutes;Bacilli;Lactobacillales;Carnobacteriaceae;Granulicatella
rs62034027	16	13915914	A	C	16:13915914	4.66785e-06	-0.670996	0.144177	343	Species	Bacteria;Actinobacteria;Actinobacteria;Actinomycetales;Micrococcaceae;Rothia;mucilaginosa
rs11864581	16	13916699	T	C	16:13916699	4.66785e-06	-0.670996	0.144177	343	Species	Bacteria;Actinobacteria;Actinobacteria;Actinomycetales;Micrococcaceae;Rothia;mucilaginosa
rs4865293	4	58904987	C	A	4:58904987	4.64372e-06	-0.271203	0.058674	607	Species	Bacteria;Proteobacteria;Gammaproteobacteria;Pasteurellales;Pasteurellaceae;Haemophilus;parainfluenzae
rs4979550	9	118303147	A	G	9:118303147	4.61261e-06	-0.307272	0.0664566	607	Species	Bacteria;Firmicutes;Bacilli;Lactobacillales;Streptococcaceae;Streptococcus;ASV0009
rs17504	3	151116034	A	G	3:151116034	4.59318e-06	0.34419	0.0738998	343	Species	Bacteria;Actinobacteria;Actinobacteria;Actinomycetales;Micrococcaceae;Rothia;mucilaginosa
rs2276764	3	151131183	G	A	3:151131183	4.59318e-06	0.34419	0.0738998	343	Species	Bacteria;Actinobacteria;Actinobacteria;Actinomycetales;Micrococcaceae;Rothia;mucilaginosa
rs11873933	18	6086900	G	A	18:6086900	4.56041e-06	0.343746	0.0742839	588	Species	Bacteria;Bacteroidetes;Bacteroidia;Bacteroidales;Prevotellaceae;Prevotella;histicola
rs13202305	6	21227803	G	A	6:21227803	4.56022e-06	0.338632	0.0731959	603	Species	Bacteria;Actinobacteria;Actinobacteria;Actinomycetales;Actinomycetaceae;Schaalia;ASV0017
rs11767490	7	36800771	G	A	7:36800771	4.55157e-06	-0.418727	0.090506	607	Species	Bacteria;Firmicutes;Bacilli;Lactobacillales;Streptococcaceae;Streptococcus;ASV0006
rs28433428	9	6682051	G	A	9:6682051	4.54618e-06	-0.558714	0.120761	609	Order	Bacteria;Fusobacteria;Fusobacteriia;Fusobacteriales
rs34032727	1	91590020	A	T	1:91590020	4.52297e-06	-0.434755	0.0939358	602	Species	Bacteria;Firmicutes;Negativicutes;Veillonellales;Veillonellaceae;Veillonella;dispar
rs35495401	1	91596586	C	T	1:91596586	4.52297e-06	-0.434755	0.0939358	602	Species	Bacteria;Firmicutes;Negativicutes;Veillonellales;Veillonellaceae;Veillonella;dispar
rs74469354	1	91615013	T	A	1:91615013	4.52297e-06	-0.434755	0.0939358	602	Species	Bacteria;Firmicutes;Negativicutes;Veillonellales;Veillonellaceae;Veillonella;dispar
rs35008521	1	91617776	A	T	1:91617776	4.52297e-06	-0.434755	0.0939358	602	Species	Bacteria;Firmicutes;Negativicutes;Veillonellales;Veillonellaceae;Veillonella;dispar
rs77002096	1	91620565	T	C	1:91620565	4.52297e-06	-0.434755	0.0939358	602	Species	Bacteria;Firmicutes;Negativicutes;Veillonellales;Veillonellaceae;Veillonella;dispar
rs34644274	1	91645461	G	A	1:91645461	4.52297e-06	-0.434755	0.0939358	602	Species	Bacteria;Firmicutes;Negativicutes;Veillonellales;Veillonellaceae;Veillonella;dispar
rs7601952	2	10430597	G	A	2:10430597	4.51408e-06	-0.494369	0.106058	343	Species	Bacteria;Actinobacteria;Actinobacteria;Actinomycetales;Micrococcaceae;Rothia;mucilaginosa
rs12163604	3	22196400	T	C	3:22196400	4.50238e-06	-0.360399	0.0777265	512	Species	Bacteria;Bacteroidetes;Bacteroidia;Bacteroidales;Prevotellaceae;Prevotella;pallens
rs6784340	3	34847372	C	T	3:34847372	4.49822e-06	-0.315707	0.0682004	606	Genus	Bacteria;Firmicutes;Bacilli;Lactobacillales;Carnobacteriaceae;Granulicatella
rs1386776	3	34848397	T	A	3:34848397	4.49822e-06	-0.315707	0.0682004	606	Genus	Bacteria;Firmicutes;Bacilli;Lactobacillales;Carnobacteriaceae;Granulicatella
rs75237162	4	162305946	T	G	4:162305946	4.49667e-06	0.512042	0.110617	609	Family	Bacteria;Actinobacteria;Actinobacteria;Actinomycetales;Actinomycetaceae
rs77453137	1	225617731	T	C	1:225617731	4.4939e-06	-0.448256	0.09683	606	Species	Bacteria;Firmicutes;Negativicutes;Veillonellales;Veillonellaceae;Megasphaera;micronuciformis
rs588901	11	119882059	C	T	11:119882059	4.49351e-06	-0.264537	0.0571367	598	Genus	Bacteria;Proteobacteria;Betaproteobacteria;Neisseriales;Neisseriaceae;Neisseria
rs6945098	7	141755105	G	A	7:141755105	4.48818e-06	0.257006	0.0555138	606	Genus	Bacteria;Firmicutes;Bacilli;Lactobacillales;Carnobacteriaceae;Granulicatella
rs2961080	7	141755987	G	T	7:141755987	4.48818e-06	0.257006	0.0555138	606	Genus	Bacteria;Firmicutes;Bacilli;Lactobacillales;Carnobacteriaceae;Granulicatella
rs34318090	12	80933734	A	G	12:80933734	4.47158e-06	0.543781	0.117445	610	Phylum	Bacteria;Firmicutes
rs56079222	14	95171795	A	G	14:95171795	4.46733e-06	-0.375657	0.0811251	606	Species	Bacteria;Firmicutes;Negativicutes;Veillonellales;Veillonellaceae;Megasphaera;micronuciformis
rs6517079	21	33537489	C	T	21:33537489	4.46297e-06	-0.274479	0.0592762	610	Genus	Bacteria;Firmicutes;Negativicutes;Veillonellales;Veillonellaceae;Veillonella
rs28477241	4	149375189	A	G	4:149375189	4.45451e-06	-0.272368	0.0588133	608	Genus	Bacteria;Fusobacteria;Fusobacteriia;Fusobacteriales;Fusobacteriaceae;Fusobacterium
rs10029199	4	149376196	A	G	4:149376196	4.45451e-06	-0.272368	0.0588133	608	Genus	Bacteria;Fusobacteria;Fusobacteriia;Fusobacteriales;Fusobacteriaceae;Fusobacterium
rs2486068	1	203193134	T	G	1:203193134	4.44159e-06	-0.380438	0.0821394	609	Family	Bacteria;Proteobacteria;Gammaproteobacteria;Pasteurellales;Pasteurellaceae
rs2486070	1	203195689	G	A	1:203195689	4.44159e-06	-0.380438	0.0821394	609	Family	Bacteria;Proteobacteria;Gammaproteobacteria;Pasteurellales;Pasteurellaceae
rs581491	11	119880792	T	C	11:119880792	4.42692e-06	-0.270072	0.0583009	608	Genus	Bacteria;Fusobacteria;Fusobacteriia;Fusobacteriales;Fusobacteriaceae;Fusobacterium
rs112165640	4	61886843	G	A	4:61886843	4.42262e-06	-0.257737	0.0556329	605	Species	Bacteria;Firmicutes;Negativicutes;Veillonellales;Veillonellaceae;Veillonella;parvula
rs6830089	4	61899077	T	A	4:61899077	4.42262e-06	-0.257737	0.0556329	605	Species	Bacteria;Firmicutes;Negativicutes;Veillonellales;Veillonellaceae;Veillonella;parvula
rs4860078	4	61900003	C	T	4:61900003	4.42262e-06	-0.257737	0.0556329	605	Species	Bacteria;Firmicutes;Negativicutes;Veillonellales;Veillonellaceae;Veillonella;parvula
rs9996944	4	61902188	A	G	4:61902188	4.42262e-06	-0.257737	0.0556329	605	Species	Bacteria;Firmicutes;Negativicutes;Veillonellales;Veillonellaceae;Veillonella;parvula
rs2188052	9	118295296	T	C	9:118295296	4.40439e-06	-0.307845	0.0664383	607	Species	Bacteria;Firmicutes;Bacilli;Lactobacillales;Streptococcaceae;Streptococcus;ASV0009
rs4791968	17	10184965	C	A	17:10184965	4.4005e-06	-0.263558	0.0568805	610	Family	Bacteria;Bacteroidetes;Bacteroidia;Bacteroidales;Prevotellaceae
rs1888886	9	25522679	A	T	9:25522679	4.3496e-06	0.264341	0.057019	610	Phylum	Bacteria;Firmicutes
rs1888887	9	25522690	G	A	9:25522690	4.3496e-06	0.264341	0.057019	610	Phylum	Bacteria;Firmicutes
rs4977990	9	25524921	G	T	9:25524921	4.3496e-06	0.264341	0.057019	610	Phylum	Bacteria;Firmicutes
rs4561611	2	235668810	C	T	2:235668810	4.34579e-06	0.263884	0.0569163	608	Order	Bacteria;Actinobacteria;Actinobacteria;Actinomycetales
rs34056076	1	91663490	G	A	1:91663490	4.33762e-06	-0.493215	0.106361	602	Species	Bacteria;Firmicutes;Negativicutes;Veillonellales;Veillonellaceae;Veillonella;dispar
rs11976874	7	43342832	A	C	7:43342832	4.33147e-06	0.56346	0.121503	603	Species	Bacteria;Actinobacteria;Actinobacteria;Actinomycetales;Actinomycetaceae;Schaalia;ASV0017
rs75019997	12	97875686	G	A	12:97875686	4.31802e-06	-0.446554	0.0962873	608	Genus	Bacteria;Proteobacteria;Gammaproteobacteria;Pasteurellales;Pasteurellaceae;Haemophilus
rs75187198	12	97876251	G	T	12:97876251	4.31802e-06	-0.446554	0.0962873	608	Genus	Bacteria;Proteobacteria;Gammaproteobacteria;Pasteurellales;Pasteurellaceae;Haemophilus
rs75718479	12	97876906	C	A	12:97876906	4.31802e-06	-0.446554	0.0962873	608	Genus	Bacteria;Proteobacteria;Gammaproteobacteria;Pasteurellales;Pasteurellaceae;Haemophilus
rs76647978	12	97877063	T	C	12:97877063	4.31802e-06	-0.446554	0.0962873	608	Genus	Bacteria;Proteobacteria;Gammaproteobacteria;Pasteurellales;Pasteurellaceae;Haemophilus
rs75315283	12	97877572	A	G	12:97877572	4.31802e-06	-0.446554	0.0962873	608	Genus	Bacteria;Proteobacteria;Gammaproteobacteria;Pasteurellales;Pasteurellaceae;Haemophilus
rs4762388	12	97879002	T	C	12:97879002	4.31802e-06	-0.446554	0.0962873	608	Genus	Bacteria;Proteobacteria;Gammaproteobacteria;Pasteurellales;Pasteurellaceae;Haemophilus
rs2975395	8	3807177	C	T	8:3807177	4.28874e-06	0.406798	0.087355	431	Species	Bacteria;Actinobacteria;Actinobacteria;Actinomycetales;Micrococcaceae;Rothia;ASV0012
rs7733212	5	120848762	G	T	5:120848762	4.276e-06	0.305168	0.0657715	608	Class	Bacteria;Firmicutes;Bacilli
rs708358	12	130472618	G	A	12:130472618	4.26926e-06	-0.354157	0.0762501	550	Species	Bacteria;Proteobacteria;Betaproteobacteria;Neisseriales;Neisseriaceae;Neisseria;ASV0004
rs708351	12	130476148	C	A	12:130476148	4.26926e-06	-0.354157	0.0762501	550	Species	Bacteria;Proteobacteria;Betaproteobacteria;Neisseriales;Neisseriaceae;Neisseria;ASV0004
rs982160	13	63682298	A	C	13:63682298	4.26104e-06	0.265679	0.0572531	610	Phylum	Bacteria;Firmicutes
rs17671258	4	177078723	G	A	4:177078723	4.25965e-06	-0.646966	0.139411	607	Genus	Bacteria;Actinobacteria;Actinobacteria;Actinomycetales;Actinomycetaceae;Schaalia
rs1355153	4	138735606	G	A	4:138735606	4.25533e-06	0.416535	0.0897553	609	Order	Bacteria;Fusobacteria;Fusobacteriia;Fusobacteriales
rs1858114	4	138735718	A	G	4:138735718	4.25533e-06	0.416535	0.0897553	609	Order	Bacteria;Fusobacteria;Fusobacteriia;Fusobacteriales
rs1509257	4	138743315	A	T	4:138743315	4.25533e-06	0.416535	0.0897553	609	Order	Bacteria;Fusobacteria;Fusobacteriia;Fusobacteriales
rs35082010	17	56936867	A	G	17:56936867	4.24753e-06	-0.30712	0.0661299	569	Species	Bacteria;Bacteroidetes;Bacteroidia;Bacteroidales;Porphyromonadaceae;Porphyromonas;ASV0008
rs12150264	17	56939927	G	A	17:56939927	4.24753e-06	-0.30712	0.0661299	569	Species	Bacteria;Bacteroidetes;Bacteroidia;Bacteroidales;Porphyromonadaceae;Porphyromonas;ASV0008
rs36093395	17	56957357	C	T	17:56957357	4.24753e-06	-0.30712	0.0661299	569	Species	Bacteria;Bacteroidetes;Bacteroidia;Bacteroidales;Porphyromonadaceae;Porphyromonas;ASV0008
rs139731213	17	56958867	A	G	17:56958867	4.24753e-06	-0.30712	0.0661299	569	Species	Bacteria;Bacteroidetes;Bacteroidia;Bacteroidales;Porphyromonadaceae;Porphyromonas;ASV0008
rs62083410	17	56964386	T	C	17:56964386	4.24753e-06	-0.30712	0.0661299	569	Species	Bacteria;Bacteroidetes;Bacteroidia;Bacteroidales;Porphyromonadaceae;Porphyromonas;ASV0008
rs66896813	17	56964808	G	A	17:56964808	4.24753e-06	-0.30712	0.0661299	569	Species	Bacteria;Bacteroidetes;Bacteroidia;Bacteroidales;Porphyromonadaceae;Porphyromonas;ASV0008
rs4458062	17	56968532	G	T	17:56968532	4.24753e-06	-0.30712	0.0661299	569	Species	Bacteria;Bacteroidetes;Bacteroidia;Bacteroidales;Porphyromonadaceae;Porphyromonas;ASV0008
rs12944971	17	56988801	A	T	17:56988801	4.24753e-06	-0.30712	0.0661299	569	Species	Bacteria;Bacteroidetes;Bacteroidia;Bacteroidales;Porphyromonadaceae;Porphyromonas;ASV0008
rs12951141	17	57008642	G	A	17:57008642	4.24753e-06	-0.30712	0.0661299	569	Species	Bacteria;Bacteroidetes;Bacteroidia;Bacteroidales;Porphyromonadaceae;Porphyromonas;ASV0008
rs61350506	17	57014709	C	T	17:57014709	4.24753e-06	-0.30712	0.0661299	569	Species	Bacteria;Bacteroidetes;Bacteroidia;Bacteroidales;Porphyromonadaceae;Porphyromonas;ASV0008
rs66506464	17	57024506	T	C	17:57024506	4.24753e-06	-0.30712	0.0661299	569	Species	Bacteria;Bacteroidetes;Bacteroidia;Bacteroidales;Porphyromonadaceae;Porphyromonas;ASV0008
rs62083436	17	57031742	G	A	17:57031742	4.24753e-06	-0.30712	0.0661299	569	Species	Bacteria;Bacteroidetes;Bacteroidia;Bacteroidales;Porphyromonadaceae;Porphyromonas;ASV0008
rs16943326	17	57050365	C	T	17:57050365	4.24753e-06	-0.30712	0.0661299	569	Species	Bacteria;Bacteroidetes;Bacteroidia;Bacteroidales;Porphyromonadaceae;Porphyromonas;ASV0008
rs12600349	17	57054245	C	T	17:57054245	4.24753e-06	-0.30712	0.0661299	569	Species	Bacteria;Bacteroidetes;Bacteroidia;Bacteroidales;Porphyromonadaceae;Porphyromonas;ASV0008
rs11023461	11	2632430	C	G	11:2632430	4.24399e-06	-0.568893	0.12257	609	Order	Bacteria;Firmicutes;Clostridia;Clostridiales
rs2712611	12	48934700	A	T	12:48934700	4.23974e-06	0.285524	0.0615154	610	Genus	Bacteria;Bacteroidetes;Bacteroidia;Bacteroidales;Prevotellaceae;Prevotella
rs7914700	10	60786027	A	G	10:60786027	4.23565e-06	-0.283437	0.0609555	512	Species	Bacteria;Bacteroidetes;Bacteroidia;Bacteroidales;Prevotellaceae;Prevotella;pallens
rs1108542	12	10850077	A	G	12:10850077	4.23158e-06	-0.449383	0.0968099	610	Phylum	Bacteria;Proteobacteria
rs73044645	12	10854763	G	A	12:10854763	4.23158e-06	-0.449383	0.0968099	610	Phylum	Bacteria;Proteobacteria
rs10845207	12	10858231	T	C	12:10858231	4.23158e-06	-0.449383	0.0968099	610	Phylum	Bacteria;Proteobacteria
rs6805462	3	71273844	A	G	3:71273844	4.22032e-06	-0.433133	0.0928431	399	Species	Bacteria;Actinobacteria;Actinobacteria;Actinomycetales;Micrococcaceae;Rothia;ASV0016
rs5761946	22	27479173	G	C	22:27479173	4.20595e-06	-0.262439	0.0565202	609	Genus	Bacteria;Firmicutes;Bacilli;Lactobacillales;Streptococcaceae;Streptococcus
rs11838144	12	10857611	A	G	12:10857611	4.17662e-06	-0.447097	0.0962594	610	Phylum	Bacteria;Proteobacteria
rs75474558	3	32394096	G	A	3:32394096	4.15587e-06	-0.558139	0.120139	610	Species	Bacteria;Firmicutes;Bacilli;Lactobacillales;Streptococcaceae;Streptococcus;ASV0003
rs7544179	1	225620159	T	G	1:225620159	4.14972e-06	-0.451198	0.0971077	606	Species	Bacteria;Firmicutes;Negativicutes;Veillonellales;Veillonellaceae;Megasphaera;micronuciformis
rs871897	11	119881446	T	C	11:119881446	4.14889e-06	0.265623	0.0571681	607	Species	Bacteria;Firmicutes;Bacilli;Lactobacillales;Streptococcaceae;Streptococcus;ASV0009
rs790839	5	127088838	G	C	5:127088838	4.14471e-06	0.301152	0.0647718	569	Species	Bacteria;Bacteroidetes;Bacteroidia;Bacteroidales;Porphyromonadaceae;Porphyromonas;ASV0008
rs2383049	9	17907810	A	T	9:17907810	4.1296e-06	0.365617	0.0786759	610	Genus	Bacteria;Bacteroidetes;Bacteroidia;Bacteroidales;Prevotellaceae;Prevotella
rs1852576	6	46466608	G	A	6:46466608	4.12558e-06	-0.269158	0.0579149	608	Genus	Bacteria;Actinobacteria;Actinobacteria;Actinomycetales;Micrococcaceae;Rothia
rs1852577	6	46466665	C	T	6:46466665	4.12558e-06	-0.269158	0.0579149	608	Genus	Bacteria;Actinobacteria;Actinobacteria;Actinomycetales;Micrococcaceae;Rothia
rs7746912	6	46467874	A	C	6:46467874	4.12558e-06	-0.269158	0.0579149	608	Genus	Bacteria;Actinobacteria;Actinobacteria;Actinomycetales;Micrococcaceae;Rothia
rs9369619	6	46468979	T	C	6:46468979	4.12558e-06	-0.269158	0.0579149	608	Genus	Bacteria;Actinobacteria;Actinobacteria;Actinomycetales;Micrococcaceae;Rothia
rs9369620	6	46469301	T	C	6:46469301	4.12558e-06	-0.269158	0.0579149	608	Genus	Bacteria;Actinobacteria;Actinobacteria;Actinomycetales;Micrococcaceae;Rothia
rs9395194	6	46469306	A	G	6:46469306	4.12558e-06	-0.269158	0.0579149	608	Genus	Bacteria;Actinobacteria;Actinobacteria;Actinomycetales;Micrococcaceae;Rothia
rs9395195	6	46469494	A	C	6:46469494	4.12558e-06	-0.269158	0.0579149	608	Genus	Bacteria;Actinobacteria;Actinobacteria;Actinomycetales;Micrococcaceae;Rothia
rs1881032	6	46469865	C	T	6:46469865	4.12558e-06	-0.269158	0.0579149	608	Genus	Bacteria;Actinobacteria;Actinobacteria;Actinomycetales;Micrococcaceae;Rothia
rs9369621	6	46470271	C	T	6:46470271	4.12558e-06	-0.269158	0.0579149	608	Genus	Bacteria;Actinobacteria;Actinobacteria;Actinomycetales;Micrococcaceae;Rothia
rs12527686	6	21214538	G	A	6:21214538	4.11798e-06	0.32845	0.0706613	603	Species	Bacteria;Actinobacteria;Actinobacteria;Actinomycetales;Actinomycetaceae;Schaalia;ASV0017
rs2074868	17	10221661	G	A	17:10221661	4.11e-06	0.268944	0.0578605	610	Genus	Bacteria;Bacteroidetes;Bacteroidia;Bacteroidales;Prevotellaceae;Prevotella
rs2074872	17	10222061	G	A	17:10222061	4.11e-06	0.268944	0.0578605	610	Genus	Bacteria;Bacteroidetes;Bacteroidia;Bacteroidales;Prevotellaceae;Prevotella
rs3751606	15	52497681	T	C	15:52497681	4.10945e-06	0.280626	0.060367	603	Genus	Bacteria;Fusobacteria;Fusobacteriia;Fusobacteriales;Leptotrichiaceae;Leptotrichia
rs2383049	9	17907810	A	T	9:17907810	4.09972e-06	0.365849	0.0786996	610	Family	Bacteria;Bacteroidetes;Bacteroidia;Bacteroidales;Prevotellaceae
rs4896674	6	144151314	T	A	6:144151314	4.06547e-06	-0.339371	0.0729744	609	Genus	Bacteria;Firmicutes;Bacilli;Lactobacillales;Streptococcaceae;Streptococcus
rs2188053	9	118299750	T	C	9:118299750	4.04884e-06	-0.309031	0.0664359	607	Species	Bacteria;Firmicutes;Bacilli;Lactobacillales;Streptococcaceae;Streptococcus;ASV0009
rs10123924	9	118301290	T	G	9:118301290	4.04884e-06	-0.309031	0.0664359	607	Species	Bacteria;Firmicutes;Bacilli;Lactobacillales;Streptococcaceae;Streptococcus;ASV0009
rs4530093	15	97027943	T	G	15:97027943	4.03788e-06	0.276291	0.0593929	610	Phylum	Bacteria;Proteobacteria
rs2716010	4	121192931	G	A	4:121192931	4.03725e-06	0.271716	0.0584053	606	Species	Bacteria;Firmicutes;Bacilli;Bacillales;Gemellaceae;Gemella;ASV0019
rs9466006	6	21225639	G	A	6:21225639	4.03676e-06	0.341188	0.0733346	603	Species	Bacteria;Actinobacteria;Actinobacteria;Actinomycetales;Actinomycetaceae;Schaalia;ASV0017
rs9466007	6	21225730	G	A	6:21225730	4.03676e-06	0.341188	0.0733346	603	Species	Bacteria;Actinobacteria;Actinobacteria;Actinomycetales;Actinomycetaceae;Schaalia;ASV0017
rs17027047	12	97882151	G	A	12:97882151	4.02441e-06	-0.446631	0.0959922	608	Genus	Bacteria;Proteobacteria;Gammaproteobacteria;Pasteurellales;Pasteurellaceae;Haemophilus
rs74866068	12	97882497	C	T	12:97882497	4.02441e-06	-0.446631	0.0959922	608	Genus	Bacteria;Proteobacteria;Gammaproteobacteria;Pasteurellales;Pasteurellaceae;Haemophilus
rs77731925	12	97882818	G	A	12:97882818	4.02441e-06	-0.446631	0.0959922	608	Genus	Bacteria;Proteobacteria;Gammaproteobacteria;Pasteurellales;Pasteurellaceae;Haemophilus
rs17027055	12	97885053	T	C	12:97885053	4.02441e-06	-0.446631	0.0959922	608	Genus	Bacteria;Proteobacteria;Gammaproteobacteria;Pasteurellales;Pasteurellaceae;Haemophilus
rs76715521	6	21208170	C	T	6:21208170	4.00807e-06	0.328844	0.0706583	603	Species	Bacteria;Actinobacteria;Actinobacteria;Actinomycetales;Actinomycetaceae;Schaalia;ASV0017
rs62404547	6	21210760	A	G	6:21210760	4.00807e-06	0.328844	0.0706583	603	Species	Bacteria;Actinobacteria;Actinobacteria;Actinomycetales;Actinomycetaceae;Schaalia;ASV0017
rs12610858	19	49742269	C	T	19:49742269	4.0067e-06	0.26411	0.0567532	609	Species	Bacteria;Firmicutes;Negativicutes;Veillonellales;Veillonellaceae;Veillonella;ASV0001
rs62385293	5	164459428	A	G	5:164459428	4.00089e-06	-0.371031	0.0797249	610	Phylum	Bacteria;Proteobacteria
rs11614073	12	80862722	C	T	12:80862722	3.99667e-06	0.5002	0.107475	610	Phylum	Bacteria;Firmicutes
rs10847972	12	130478900	T	G	12:130478900	3.98588e-06	0.352958	0.0757519	550	Species	Bacteria;Proteobacteria;Betaproteobacteria;Neisseriales;Neisseriaceae;Neisseria;ASV0004
rs12905439	15	99521883	C	G	15:99521883	3.95546e-06	-0.277635	0.0596244	609	Order	Bacteria;Fusobacteria;Fusobacteriia;Fusobacteriales
rs75019997	12	97875686	G	A	12:97875686	3.94758e-06	-0.44844	0.0962973	609	Family	Bacteria;Proteobacteria;Gammaproteobacteria;Pasteurellales;Pasteurellaceae
rs75187198	12	97876251	G	T	12:97876251	3.94758e-06	-0.44844	0.0962973	609	Family	Bacteria;Proteobacteria;Gammaproteobacteria;Pasteurellales;Pasteurellaceae
rs75718479	12	97876906	C	A	12:97876906	3.94758e-06	-0.44844	0.0962973	609	Family	Bacteria;Proteobacteria;Gammaproteobacteria;Pasteurellales;Pasteurellaceae
rs76647978	12	97877063	T	C	12:97877063	3.94758e-06	-0.44844	0.0962973	609	Family	Bacteria;Proteobacteria;Gammaproteobacteria;Pasteurellales;Pasteurellaceae
rs75315283	12	97877572	A	G	12:97877572	3.94758e-06	-0.44844	0.0962973	609	Family	Bacteria;Proteobacteria;Gammaproteobacteria;Pasteurellales;Pasteurellaceae
rs4762388	12	97879002	T	C	12:97879002	3.94758e-06	-0.44844	0.0962973	609	Family	Bacteria;Proteobacteria;Gammaproteobacteria;Pasteurellales;Pasteurellaceae
rs11776166	8	38726374	G	A	8:38726374	3.94578e-06	-0.303933	0.0652618	606	Genus	Bacteria;Firmicutes;Bacilli;Lactobacillales;Carnobacteriaceae;Granulicatella
rs71360589	18	22586312	C	T	18:22586312	3.9355e-06	0.496941	0.106697	609	Family	Bacteria;Actinobacteria;Actinobacteria;Actinomycetales;Actinomycetaceae
rs2705165	12	48895438	C	A	12:48895438	3.93345e-06	0.286874	0.0615937	610	Genus	Bacteria;Bacteroidetes;Bacteroidia;Bacteroidales;Prevotellaceae;Prevotella
rs2731074	12	48899424	G	A	12:48899424	3.93345e-06	0.286874	0.0615937	610	Genus	Bacteria;Bacteroidetes;Bacteroidia;Bacteroidales;Prevotellaceae;Prevotella
rs2731075	12	48899570	T	A	12:48899570	3.93345e-06	0.286874	0.0615937	610	Genus	Bacteria;Bacteroidetes;Bacteroidia;Bacteroidales;Prevotellaceae;Prevotella
rs11943109	4	138733696	T	G	4:138733696	3.92405e-06	0.424897	0.0912168	609	Order	Bacteria;Fusobacteria;Fusobacteriia;Fusobacteriales
rs6823405	4	138735018	A	G	4:138735018	3.92405e-06	0.424897	0.0912168	609	Order	Bacteria;Fusobacteria;Fusobacteriia;Fusobacteriales
rs1396671	4	138736427	C	T	4:138736427	3.92405e-06	0.424897	0.0912168	609	Order	Bacteria;Fusobacteria;Fusobacteriia;Fusobacteriales
rs11140832	9	72516802	T	C	9:72516802	3.89184e-06	-0.279051	0.0598642	588	Species	Bacteria;Bacteroidetes;Bacteroidia;Bacteroidales;Prevotellaceae;Prevotella;histicola
rs72793088	5	108675972	A	G	5:108675972	3.88706e-06	-0.58144	0.124769	609	Order	Bacteria;Firmicutes;Clostridia;Clostridiales
rs1970084	9	25533912	A	T	9:25533912	3.88184e-06	0.259707	0.0557272	610	Phylum	Bacteria;Firmicutes
rs9901446	17	5444594	G	C	17:5444594	3.85934e-06	-0.530544	0.113807	607	Family	Bacteria;Firmicutes;Clostridia;Clostridiales;Lachnospiraceae_[XIV]
rs9899946	17	3383643	C	G	17:3383643	3.85567e-06	-0.315606	0.0676966	606	Genus	Bacteria;Firmicutes;Bacilli;Lactobacillales;Carnobacteriaceae;Granulicatella
rs9564412	13	68141921	T	C	13:68141921	3.83821e-06	-0.274962	0.0589655	605	Species	Bacteria;Firmicutes;Negativicutes;Veillonellales;Veillonellaceae;Veillonella;parvula
rs6977302	7	141757591	A	G	7:141757591	3.82937e-06	0.2596	0.0556661	606	Genus	Bacteria;Firmicutes;Bacilli;Lactobacillales;Carnobacteriaceae;Granulicatella
rs10931149	2	185471113	A	G	2:185471113	3.81506e-06	-0.437771	0.0938581	608	Genus	Bacteria;Fusobacteria;Fusobacteriia;Fusobacteriales;Fusobacteriaceae;Fusobacterium
rs4783250	16	82698926	C	T	16:82698926	3.78148e-06	0.270988	0.0580608	591	Genus	Bacteria;Bacteroidetes;Bacteroidia;Bacteroidales;Prevotellaceae;Alloprevotella
rs17723974	20	48432333	C	G	20:48432333	3.76955e-06	0.46909	0.100516	607	Genus	Bacteria;Actinobacteria;Actinobacteria;Actinomycetales;Actinomycetaceae;Schaalia
rs2209146	13	22454161	G	A	13:22454161	3.7655e-06	-0.255521	0.0547527	610	Genus	Bacteria;Firmicutes;Negativicutes;Veillonellales;Veillonellaceae;Veillonella
rs113196603	4	126150111	C	T	4:126150111	3.75956e-06	-0.536209	0.114886	608	Genus	Bacteria;Proteobacteria;Gammaproteobacteria;Pasteurellales;Pasteurellaceae;Haemophilus
rs12527673	6	21214582	C	T	6:21214582	3.75511e-06	0.327921	0.0702501	603	Species	Bacteria;Actinobacteria;Actinobacteria;Actinomycetales;Actinomycetaceae;Schaalia;ASV0017
rs2903908	20	44693947	T	C	20:44693947	3.74925e-06	0.308744	0.0661402	606	Genus	Bacteria;Firmicutes;Bacilli;Lactobacillales;Carnobacteriaceae;Granulicatella
rs1353906	12	130480439	G	A	12:130480439	3.73878e-06	-0.353783	0.0757065	550	Species	Bacteria;Proteobacteria;Betaproteobacteria;Neisseriales;Neisseriaceae;Neisseria;ASV0004
rs1675870	12	130480532	C	T	12:130480532	3.73878e-06	-0.353783	0.0757065	550	Species	Bacteria;Proteobacteria;Betaproteobacteria;Neisseriales;Neisseriaceae;Neisseria;ASV0004
rs2614709	12	130480644	T	C	12:130480644	3.73878e-06	-0.353783	0.0757065	550	Species	Bacteria;Proteobacteria;Betaproteobacteria;Neisseriales;Neisseriaceae;Neisseria;ASV0004
rs1675869	12	130481135	T	C	12:130481135	3.73878e-06	-0.353783	0.0757065	550	Species	Bacteria;Proteobacteria;Betaproteobacteria;Neisseriales;Neisseriaceae;Neisseria;ASV0004
rs1675868	12	130481213	A	G	12:130481213	3.73878e-06	-0.353783	0.0757065	550	Species	Bacteria;Proteobacteria;Betaproteobacteria;Neisseriales;Neisseriaceae;Neisseria;ASV0004
rs1696447	12	130481309	G	A	12:130481309	3.73878e-06	-0.353783	0.0757065	550	Species	Bacteria;Proteobacteria;Betaproteobacteria;Neisseriales;Neisseriaceae;Neisseria;ASV0004
rs1696448	12	130481355	G	A	12:130481355	3.73878e-06	-0.353783	0.0757065	550	Species	Bacteria;Proteobacteria;Betaproteobacteria;Neisseriales;Neisseriaceae;Neisseria;ASV0004
rs1675867	12	130481520	G	A	12:130481520	3.73878e-06	-0.353783	0.0757065	550	Species	Bacteria;Proteobacteria;Betaproteobacteria;Neisseriales;Neisseriaceae;Neisseria;ASV0004
rs1675866	12	130481570	C	T	12:130481570	3.73878e-06	-0.353783	0.0757065	550	Species	Bacteria;Proteobacteria;Betaproteobacteria;Neisseriales;Neisseriaceae;Neisseria;ASV0004
rs1697680	12	130482815	A	G	12:130482815	3.73878e-06	-0.353783	0.0757065	550	Species	Bacteria;Proteobacteria;Betaproteobacteria;Neisseriales;Neisseriaceae;Neisseria;ASV0004
rs1707919	12	130482983	T	G	12:130482983	3.73878e-06	-0.353783	0.0757065	550	Species	Bacteria;Proteobacteria;Betaproteobacteria;Neisseriales;Neisseriaceae;Neisseria;ASV0004
rs1697679	12	130483181	C	T	12:130483181	3.73878e-06	-0.353783	0.0757065	550	Species	Bacteria;Proteobacteria;Betaproteobacteria;Neisseriales;Neisseriaceae;Neisseria;ASV0004
rs2398495	12	130483663	T	C	12:130483663	3.73878e-06	-0.353783	0.0757065	550	Species	Bacteria;Proteobacteria;Betaproteobacteria;Neisseriales;Neisseriaceae;Neisseria;ASV0004
rs7858000	9	118302557	T	G	9:118302557	3.7349e-06	-0.305899	0.0655203	607	Species	Bacteria;Firmicutes;Bacilli;Lactobacillales;Streptococcaceae;Streptococcus;ASV0009
rs12721479	7	45744432	C	T	7:45744432	3.71639e-06	-0.455596	0.0970854	399	Species	Bacteria;Actinobacteria;Actinobacteria;Actinomycetales;Micrococcaceae;Rothia;ASV0016
rs58657786	7	45746162	A	G	7:45746162	3.71639e-06	-0.455596	0.0970854	399	Species	Bacteria;Actinobacteria;Actinobacteria;Actinomycetales;Micrococcaceae;Rothia;ASV0016
rs11053906	12	10847863	C	A	12:10847863	3.6956e-06	-0.460218	0.0985307	610	Phylum	Bacteria;Proteobacteria
rs2083958	12	10850583	C	T	12:10850583	3.6956e-06	-0.460218	0.0985307	610	Phylum	Bacteria;Proteobacteria
rs4445727	12	10851226	C	T	12:10851226	3.6956e-06	-0.460218	0.0985307	610	Phylum	Bacteria;Proteobacteria
rs73044637	12	10851303	G	A	12:10851303	3.6956e-06	-0.460218	0.0985307	610	Phylum	Bacteria;Proteobacteria
rs11053909	12	10855683	C	T	12:10855683	3.6956e-06	-0.460218	0.0985307	610	Phylum	Bacteria;Proteobacteria
rs11053911	12	10858551	A	C	12:10858551	3.6956e-06	-0.460218	0.0985307	610	Phylum	Bacteria;Proteobacteria
rs11830560	12	10859306	T	G	12:10859306	3.6956e-06	-0.460218	0.0985307	610	Phylum	Bacteria;Proteobacteria
rs12231922	12	10866620	C	T	12:10866620	3.6956e-06	-0.460218	0.0985307	610	Phylum	Bacteria;Proteobacteria
rs12410196	1	24641019	T	C	1:24641019	3.6856e-06	0.363453	0.0772392	343	Species	Bacteria;Actinobacteria;Actinobacteria;Actinomycetales;Micrococcaceae;Rothia;mucilaginosa
rs60516356	17	76301908	T	C	17:76301908	3.68514e-06	-0.470467	0.100709	608	Genus	Bacteria;Proteobacteria;Gammaproteobacteria;Pasteurellales;Pasteurellaceae;Haemophilus
rs2705157	12	48905551	C	T	12:48905551	3.68511e-06	0.287465	0.061537	610	Genus	Bacteria;Bacteroidetes;Bacteroidia;Bacteroidales;Prevotellaceae;Prevotella
rs2705149	12	48911629	C	T	12:48911629	3.68511e-06	0.287465	0.061537	610	Genus	Bacteria;Bacteroidetes;Bacteroidia;Bacteroidales;Prevotellaceae;Prevotella
rs2464566	12	48912568	C	T	12:48912568	3.68511e-06	0.287465	0.061537	610	Genus	Bacteria;Bacteroidetes;Bacteroidia;Bacteroidales;Prevotellaceae;Prevotella
rs2705147	12	48914327	C	T	12:48914327	3.68511e-06	0.287465	0.061537	610	Genus	Bacteria;Bacteroidetes;Bacteroidia;Bacteroidales;Prevotellaceae;Prevotella
rs11147097	12	133045517	T	C	12:133045517	3.67652e-06	-0.363814	0.0778556	596	Genus	Bacteria;Bacteroidetes;Bacteroidia;Bacteroidales;Porphyromonadaceae;Porphyromonas
rs10845206	12	10856010	G	C	12:10856010	3.6739e-06	-0.457547	0.0979326	610	Phylum	Bacteria;Proteobacteria
rs11971188	7	67111189	A	G	7:67111189	3.66489e-06	-0.566399	0.121214	608	Genus	Bacteria;Fusobacteria;Fusobacteriia;Fusobacteriales;Fusobacteriaceae;Fusobacterium
rs57331936	7	67112219	C	T	7:67112219	3.66489e-06	-0.566399	0.121214	608	Genus	Bacteria;Fusobacteria;Fusobacteriia;Fusobacteriales;Fusobacteriaceae;Fusobacterium
rs10434978	7	67113178	G	A	7:67113178	3.66489e-06	-0.566399	0.121214	608	Genus	Bacteria;Fusobacteria;Fusobacteriia;Fusobacteriales;Fusobacteriaceae;Fusobacterium
rs10434979	7	67113195	C	G	7:67113195	3.66489e-06	-0.566399	0.121214	608	Genus	Bacteria;Fusobacteria;Fusobacteriia;Fusobacteriales;Fusobacteriaceae;Fusobacterium
rs6977326	7	67113829	G	C	7:67113829	3.66489e-06	-0.566399	0.121214	608	Genus	Bacteria;Fusobacteria;Fusobacteriia;Fusobacteriales;Fusobacteriaceae;Fusobacterium
rs16955402	18	9651615	C	G	18:9651615	3.6446e-06	-0.328179	0.0702042	598	Genus	Bacteria;Proteobacteria;Betaproteobacteria;Neisseriales;Neisseriaceae;Neisseria
rs67600890	7	45718221	G	A	7:45718221	3.64105e-06	-0.457886	0.0974816	399	Species	Bacteria;Actinobacteria;Actinobacteria;Actinomycetales;Micrococcaceae;Rothia;ASV0016
rs55914946	7	45722019	G	A	7:45722019	3.64105e-06	-0.457886	0.0974816	399	Species	Bacteria;Actinobacteria;Actinobacteria;Actinomycetales;Micrococcaceae;Rothia;ASV0016
rs56198500	7	45722266	G	A	7:45722266	3.64105e-06	-0.457886	0.0974816	399	Species	Bacteria;Actinobacteria;Actinobacteria;Actinomycetales;Micrococcaceae;Rothia;ASV0016
rs34036927	17	48704800	A	C	17:48704800	3.63501e-06	0.29389	0.0628712	608	Order	Bacteria;Actinobacteria;Actinobacteria;Actinomycetales
rs10934	2	101622728	C	T	2:101622728	3.62237e-06	0.287409	0.061476	609	Species	Bacteria;Firmicutes;Negativicutes;Veillonellales;Veillonellaceae;Veillonella;ASV0001
rs12472882	2	101646359	G	C	2:101646359	3.62237e-06	0.287409	0.061476	609	Species	Bacteria;Firmicutes;Negativicutes;Veillonellales;Veillonellaceae;Veillonella;ASV0001
rs9650696	9	25518613	C	G	9:25518613	3.61964e-06	0.26809	0.05734	607	Species	Bacteria;Firmicutes;Bacilli;Lactobacillales;Streptococcaceae;Streptococcus;ASV0006
rs4803168	19	54227286	G	A	19:54227286	3.60361e-06	0.298674	0.0638705	609	Family	Bacteria;Proteobacteria;Gammaproteobacteria;Pasteurellales;Pasteurellaceae
rs77582389	3	25618177	T	A	3:25618177	3.59146e-06	-0.530959	0.113527	609	Order	Bacteria;Fusobacteria;Fusobacteriia;Fusobacteriales
rs41568	7	82620076	T	C	7:82620076	3.58306e-06	0.418352	0.0887903	343	Species	Bacteria;Actinobacteria;Actinobacteria;Actinomycetales;Micrococcaceae;Rothia;mucilaginosa
rs10070296	5	159747973	G	T	5:159747973	3.58134e-06	-0.279485	0.0597492	608	Order	Bacteria;Actinobacteria;Actinobacteria;Actinomycetales
rs10063519	5	159748167	A	G	5:159748167	3.58134e-06	-0.279485	0.0597492	608	Order	Bacteria;Actinobacteria;Actinobacteria;Actinomycetales
rs4530093	15	97027943	T	G	15:97027943	3.57518e-06	-0.280913	0.0600306	588	Species	Bacteria;Bacteroidetes;Bacteroidia;Bacteroidales;Prevotellaceae;Prevotella;histicola
rs12487457	3	71327991	C	G	3:71327991	3.56793e-06	0.61361	0.130513	399	Species	Bacteria;Actinobacteria;Actinobacteria;Actinomycetales;Micrococcaceae;Rothia;ASV0016
rs71298375	3	71331077	G	T	3:71331077	3.56793e-06	0.61361	0.130513	399	Species	Bacteria;Actinobacteria;Actinobacteria;Actinomycetales;Micrococcaceae;Rothia;ASV0016
rs73057785	7	7897268	T	A	7:7897268	3.56202e-06	-0.343794	0.0734738	603	Species	Bacteria;Actinobacteria;Actinobacteria;Actinomycetales;Actinomycetaceae;Schaalia;ASV0017
rs9933675	16	21254235	T	C	16:21254235	3.55355e-06	-0.428697	0.0916145	607	Species	Bacteria;Firmicutes;Bacilli;Lactobacillales;Streptococcaceae;Streptococcus;ASV0006
rs7466771	9	118292629	G	A	9:118292629	3.53426e-06	-0.31242	0.0667491	607	Species	Bacteria;Firmicutes;Bacilli;Lactobacillales;Streptococcaceae;Streptococcus;ASV0009
rs2062167	12	101614403	C	T	12:101614403	3.53135e-06	0.303463	0.064833	607	Genus	Bacteria;Actinobacteria;Actinobacteria;Actinomycetales;Actinomycetaceae;Schaalia
rs59492915	7	45704289	C	T	7:45704289	3.51469e-06	-0.466364	0.0991258	399	Species	Bacteria;Actinobacteria;Actinobacteria;Actinomycetales;Micrococcaceae;Rothia;ASV0016
rs11111619	12	103903105	G	A	12:103903105	3.51248e-06	-0.542357	0.115848	610	Phylum	Bacteria;Proteobacteria
rs11111620	12	103903640	T	C	12:103903640	3.51248e-06	-0.542357	0.115848	610	Phylum	Bacteria;Proteobacteria
rs12810919	12	103904421	T	C	12:103904421	3.51248e-06	-0.542357	0.115848	610	Phylum	Bacteria;Proteobacteria
rs58677593	12	103905076	A	G	12:103905076	3.51248e-06	-0.542357	0.115848	610	Phylum	Bacteria;Proteobacteria
rs73151073	7	131684937	G	C	7:131684937	3.49961e-06	-0.662545	0.141497	610	Genus	Bacteria;Firmicutes;Negativicutes;Veillonellales;Veillonellaceae;Veillonella
rs73335556	7	37145791	G	A	7:37145791	3.47719e-06	-0.432511	0.0923429	610	Genus	Bacteria;Bacteroidetes;Bacteroidia;Bacteroidales;Prevotellaceae;Prevotella
rs113025088	3	935565	C	T	3:935565	3.47501e-06	0.314164	0.0670048	550	Species	Bacteria;Proteobacteria;Betaproteobacteria;Neisseriales;Neisseriaceae;Neisseria;ASV0004
rs8037670	15	97032560	G	A	15:97032560	3.45541e-06	-0.273009	0.058271	609	Species	Bacteria;Firmicutes;Negativicutes;Veillonellales;Veillonellaceae;Veillonella;ASV0001
rs8038559	15	97033341	A	G	15:97033341	3.45541e-06	-0.273009	0.058271	609	Species	Bacteria;Firmicutes;Negativicutes;Veillonellales;Veillonellaceae;Veillonella;ASV0001
rs10468117	15	97033655	T	A	15:97033655	3.45541e-06	-0.273009	0.058271	609	Species	Bacteria;Firmicutes;Negativicutes;Veillonellales;Veillonellaceae;Veillonella;ASV0001
rs9466002	6	21224055	T	C	6:21224055	3.45438e-06	0.33627	0.0717657	603	Species	Bacteria;Actinobacteria;Actinobacteria;Actinomycetales;Actinomycetaceae;Schaalia;ASV0017
rs9466003	6	21224102	G	A	6:21224102	3.45438e-06	0.33627	0.0717657	603	Species	Bacteria;Actinobacteria;Actinobacteria;Actinomycetales;Actinomycetaceae;Schaalia;ASV0017
rs7770752	6	21224517	G	T	6:21224517	3.45438e-06	0.33627	0.0717657	603	Species	Bacteria;Actinobacteria;Actinobacteria;Actinomycetales;Actinomycetaceae;Schaalia;ASV0017
rs1818372	4	138737804	A	C	4:138737804	3.44205e-06	0.351051	0.0749151	609	Order	Bacteria;Fusobacteria;Fusobacteriia;Fusobacteriales
rs17027047	12	97882151	G	A	12:97882151	3.42775e-06	-0.449899	0.0959913	609	Family	Bacteria;Proteobacteria;Gammaproteobacteria;Pasteurellales;Pasteurellaceae
rs74866068	12	97882497	C	T	12:97882497	3.42775e-06	-0.449899	0.0959913	609	Family	Bacteria;Proteobacteria;Gammaproteobacteria;Pasteurellales;Pasteurellaceae
rs77731925	12	97882818	G	A	12:97882818	3.42775e-06	-0.449899	0.0959913	609	Family	Bacteria;Proteobacteria;Gammaproteobacteria;Pasteurellales;Pasteurellaceae
rs17027055	12	97885053	T	C	12:97885053	3.42775e-06	-0.449899	0.0959913	609	Family	Bacteria;Proteobacteria;Gammaproteobacteria;Pasteurellales;Pasteurellaceae
rs9650697	9	25518736	G	A	9:25518736	3.41256e-06	0.268263	0.0572238	607	Species	Bacteria;Firmicutes;Bacilli;Lactobacillales;Streptococcaceae;Streptococcus;ASV0006
rs75501049	7	69852767	T	C	7:69852767	3.41142e-06	0.4115	0.0877769	607	Genus	Bacteria;Actinobacteria;Actinobacteria;Actinomycetales;Actinomycetaceae;Schaalia
rs7663505	4	109477396	T	C	4:109477396	3.40181e-06	-0.274916	0.0586302	602	Species	Bacteria;Firmicutes;Negativicutes;Veillonellales;Veillonellaceae;Veillonella;dispar
rs7685807	4	109477456	G	A	4:109477456	3.40181e-06	-0.274916	0.0586302	602	Species	Bacteria;Firmicutes;Negativicutes;Veillonellales;Veillonellaceae;Veillonella;dispar
rs55812735	15	52460216	C	T	15:52460216	3.39387e-06	0.289843	0.061808	603	Genus	Bacteria;Fusobacteria;Fusobacteriia;Fusobacteriales;Leptotrichiaceae;Leptotrichia
rs11023461	11	2632430	C	G	11:2632430	3.39231e-06	-0.57237	0.122066	610	Family	Bacteria;Bacteroidetes;Bacteroidia;Bacteroidales;Prevotellaceae
rs72810537	5	116407428	C	T	5:116407428	3.38718e-06	-0.459728	0.0980311	606	Species	Bacteria;Firmicutes;Negativicutes;Veillonellales;Veillonellaceae;Megasphaera;micronuciformis
rs73057773	7	7892074	G	C	7:7892074	3.38646e-06	-0.342432	0.0730152	603	Species	Bacteria;Actinobacteria;Actinobacteria;Actinomycetales;Actinomycetaceae;Schaalia;ASV0017
rs112023060	7	7893766	C	G	7:7893766	3.38646e-06	-0.342432	0.0730152	603	Species	Bacteria;Actinobacteria;Actinobacteria;Actinomycetales;Actinomycetaceae;Schaalia;ASV0017
rs4865293	4	58904987	C	A	4:58904987	3.3748e-06	-0.273985	0.058416	608	Genus	Bacteria;Proteobacteria;Gammaproteobacteria;Pasteurellales;Pasteurellaceae;Haemophilus
rs12376773	9	17887065	G	A	9:17887065	3.37339e-06	-0.390895	0.0833432	610	Family	Bacteria;Bacteroidetes;Bacteroidia;Bacteroidales;Prevotellaceae
rs6496784	15	91852862	G	T	15:91852862	3.36841e-06	-0.540606	0.115256	610	Phylum	Bacteria;Proteobacteria
rs17465447	5	165692655	A	G	5:165692655	3.35044e-06	0.323738	0.0689541	567	Species	Bacteria;Firmicutes;Negativicutes;Veillonellales;Veillonellaceae;Veillonella;rogosae
rs11976874	7	43342832	A	C	7:43342832	3.34975e-06	0.568235	0.12111	607	Genus	Bacteria;Actinobacteria;Actinobacteria;Actinomycetales;Actinomycetaceae;Schaalia
rs1355152	4	138737711	C	T	4:138737711	3.33693e-06	0.355711	0.0758032	609	Order	Bacteria;Fusobacteria;Fusobacteriia;Fusobacteriales
rs4424010	5	174766716	C	A	5:174766716	3.33201e-06	0.272856	0.05814	606	Species	Bacteria;Firmicutes;Bacilli;Bacillales;Gemellaceae;Gemella;ASV0019
rs2867476	7	71083183	A	G	7:71083183	3.32649e-06	-0.52914	0.112307	431	Species	Bacteria;Actinobacteria;Actinobacteria;Actinomycetales;Micrococcaceae;Rothia;ASV0012
rs7761491	6	132143723	A	T	6:132143723	3.32224e-06	0.385493	0.0821321	608	Genus	Bacteria;Fusobacteria;Fusobacteriia;Fusobacteriales;Fusobacteriaceae;Fusobacterium
rs8026828	15	52465587	A	G	15:52465587	3.31957e-06	0.340103	0.0724531	603	Genus	Bacteria;Fusobacteria;Fusobacteriia;Fusobacteriales;Leptotrichiaceae;Leptotrichia
rs73151073	7	131684937	G	C	7:131684937	3.31167e-06	-0.664172	0.141491	610	Family	Bacteria;Firmicutes;Negativicutes;Veillonellales;Veillonellaceae
rs2209146	13	22454161	G	A	13:22454161	3.30703e-06	-0.256989	0.0547438	610	Family	Bacteria;Firmicutes;Negativicutes;Veillonellales;Veillonellaceae
rs62082141	17	56520595	T	C	17:56520595	3.30518e-06	-0.419838	0.0894118	596	Genus	Bacteria;Bacteroidetes;Bacteroidia;Bacteroidales;Porphyromonadaceae;Porphyromonas
rs35065668	4	77731377	C	G	4:77731377	3.30396e-06	0.329713	0.0702326	610	Genus	Bacteria;Firmicutes;Negativicutes;Veillonellales;Veillonellaceae;Veillonella
rs4802591	19	49739269	C	A	19:49739269	3.29396e-06	0.266849	0.0568331	609	Species	Bacteria;Firmicutes;Negativicutes;Veillonellales;Veillonellaceae;Veillonella;ASV0001
rs10807342	6	46451316	T	C	6:46451316	3.26281e-06	-0.285242	0.0607235	608	Genus	Bacteria;Actinobacteria;Actinobacteria;Actinomycetales;Micrococcaceae;Rothia
rs79292989	6	33970992	G	T	6:33970992	3.24112e-06	-0.453923	0.0966023	607	Species	Bacteria;Firmicutes;Bacilli;Lactobacillales;Streptococcaceae;Streptococcus;ASV0006
rs1493282	17	3382331	T	C	17:3382331	3.23201e-06	-0.318019	0.0676702	606	Genus	Bacteria;Firmicutes;Bacilli;Lactobacillales;Carnobacteriaceae;Granulicatella
rs1888886	9	25522679	A	T	9:25522679	3.22322e-06	-0.269926	0.0574332	610	Phylum	Bacteria;Proteobacteria
rs1888887	9	25522690	G	A	9:25522690	3.22322e-06	-0.269926	0.0574332	610	Phylum	Bacteria;Proteobacteria
rs4977990	9	25524921	G	T	9:25524921	3.22322e-06	-0.269926	0.0574332	610	Phylum	Bacteria;Proteobacteria
rs2141222	6	46440849	T	G	6:46440849	3.21059e-06	-0.286315	0.0609075	608	Genus	Bacteria;Actinobacteria;Actinobacteria;Actinomycetales;Micrococcaceae;Rothia
rs840830	5	87001312	T	G	5:87001312	3.20736e-06	0.264245	0.0562109	609	Order	Bacteria;Firmicutes;Clostridia;Clostridiales
rs9746701	16	9557912	A	T	16:9557912	3.19535e-06	-0.50335	0.106975	564	Species	Bacteria;Fusobacteria;Fusobacteriia;Fusobacteriales;Fusobacteriaceae;Fusobacterium;periodonticum
rs12739150	1	120115235	G	A	1:120115235	3.19255e-06	-0.381126	0.0809123	512	Species	Bacteria;Bacteroidetes;Bacteroidia;Bacteroidales;Prevotellaceae;Prevotella;pallens
rs2471231	7	45697297	T	C	7:45697297	3.18963e-06	0.469384	0.0993272	399	Species	Bacteria;Actinobacteria;Actinobacteria;Actinomycetales;Micrococcaceae;Rothia;ASV0016
rs76855636	7	71093534	G	A	7:71093534	3.18041e-06	-0.519436	0.110023	431	Species	Bacteria;Actinobacteria;Actinobacteria;Actinomycetales;Micrococcaceae;Rothia;ASV0012
rs71504880	9	17878670	C	G	9:17878670	3.17526e-06	-0.391926	0.0833353	610	Family	Bacteria;Bacteroidetes;Bacteroidia;Bacteroidales;Prevotellaceae
rs13299721	9	17883391	C	G	9:17883391	3.17526e-06	-0.391926	0.0833353	610	Family	Bacteria;Bacteroidetes;Bacteroidia;Bacteroidales;Prevotellaceae
rs7154145	14	95170217	G	T	14:95170217	3.14871e-06	-0.379807	0.0807228	606	Species	Bacteria;Firmicutes;Negativicutes;Veillonellales;Veillonellaceae;Megasphaera;micronuciformis
rs62025672	15	99525484	G	A	15:99525484	3.14771e-06	-0.279875	0.0594856	609	Order	Bacteria;Fusobacteria;Fusobacteriia;Fusobacteriales
rs7807974	7	7893111	T	C	7:7893111	3.13281e-06	-0.343594	0.0730062	603	Species	Bacteria;Actinobacteria;Actinobacteria;Actinomycetales;Actinomycetaceae;Schaalia;ASV0017
rs4799144	18	77957325	G	A	18:77957325	3.12879e-06	-0.785408	0.165662	343	Species	Bacteria;Actinobacteria;Actinobacteria;Actinomycetales;Micrococcaceae;Rothia;mucilaginosa
rs457963	5	62559532	G	A	5:62559532	3.122e-06	-0.294128	0.0624482	567	Species	Bacteria;Firmicutes;Negativicutes;Veillonellales;Veillonellaceae;Veillonella;rogosae
rs58736	5	62560237	C	T	5:62560237	3.122e-06	-0.294128	0.0624482	567	Species	Bacteria;Firmicutes;Negativicutes;Veillonellales;Veillonellaceae;Veillonella;rogosae
rs3806857	5	180019198	T	C	5:180019198	3.1165e-06	-0.620102	0.131734	606	Species	Bacteria;Firmicutes;Bacilli;Bacillales;Gemellaceae;Gemella;ASV0019
rs79267168	5	159574229	G	C	5:159574229	3.11404e-06	0.455239	0.0967099	608	Genus	Bacteria;Fusobacteria;Fusobacteriia;Fusobacteriales;Fusobacteriaceae;Fusobacterium
rs71504880	9	17878670	C	G	9:17878670	3.08552e-06	-0.390975	0.083026	610	Genus	Bacteria;Firmicutes;Negativicutes;Veillonellales;Veillonellaceae;Veillonella
rs13299721	9	17883391	C	G	9:17883391	3.08552e-06	-0.390975	0.083026	610	Genus	Bacteria;Firmicutes;Negativicutes;Veillonellales;Veillonellaceae;Veillonella
rs60807320	12	97873960	C	T	12:97873960	3.08454e-06	-0.45456	0.0965243	608	Genus	Bacteria;Proteobacteria;Gammaproteobacteria;Pasteurellales;Pasteurellaceae;Haemophilus
rs11023461	11	2632430	C	G	11:2632430	3.07378e-06	-0.574649	0.122009	610	Genus	Bacteria;Bacteroidetes;Bacteroidia;Bacteroidales;Prevotellaceae;Prevotella
rs1828674	12	130469612	A	G	12:130469612	3.05405e-06	-0.361746	0.0767045	550	Species	Bacteria;Proteobacteria;Betaproteobacteria;Neisseriales;Neisseriaceae;Neisseria;ASV0004
rs10812265	9	25523914	T	C	9:25523914	3.04334e-06	0.267126	0.0566908	610	Phylum	Bacteria;Firmicutes
rs1922179	2	122847139	C	T	2:122847139	3.02005e-06	-0.394118	0.0836078	606	Species	Bacteria;Firmicutes;Bacilli;Bacillales;Gemellaceae;Gemella;ASV0019
rs72753360	5	57412294	G	A	5:57412294	3.01286e-06	-0.567181	0.120316	610	Order	Bacteria;Bacteroidetes;Bacteroidia;Bacteroidales
rs10843848	12	31028775	T	C	12:31028775	3.00657e-06	-0.298617	0.0632905	564	Species	Bacteria;Fusobacteria;Fusobacteriia;Fusobacteriales;Fusobacteriaceae;Fusobacterium;periodonticum
rs4865293	4	58904987	C	A	4:58904987	2.99289e-06	-0.275498	0.0584231	609	Family	Bacteria;Proteobacteria;Gammaproteobacteria;Pasteurellales;Pasteurellaceae
rs1785264	18	3319659	C	T	18:3319659	2.97674e-06	0.406963	0.0862202	567	Species	Bacteria;Firmicutes;Negativicutes;Veillonellales;Veillonellaceae;Veillonella;rogosae
rs1791119	18	3319665	T	C	18:3319665	2.97674e-06	0.406963	0.0862202	567	Species	Bacteria;Firmicutes;Negativicutes;Veillonellales;Veillonellaceae;Veillonella;rogosae
rs7710884	5	165694220	C	T	5:165694220	2.9672e-06	0.340227	0.0720709	567	Species	Bacteria;Firmicutes;Negativicutes;Veillonellales;Veillonellaceae;Veillonella;rogosae
rs13297587	9	17886156	T	C	9:17886156	2.95932e-06	-0.393787	0.0834668	610	Family	Bacteria;Bacteroidetes;Bacteroidia;Bacteroidales;Prevotellaceae
rs10886100	10	119318383	C	T	10:119318383	2.95335e-06	0.279929	0.059317	598	Genus	Bacteria;Proteobacteria;Betaproteobacteria;Neisseriales;Neisseriaceae;Neisseria
rs10886101	10	119318444	G	A	10:119318444	2.95335e-06	0.279929	0.059317	598	Genus	Bacteria;Proteobacteria;Betaproteobacteria;Neisseriales;Neisseriaceae;Neisseria
rs4752079	10	119318860	G	A	10:119318860	2.95335e-06	0.279929	0.059317	598	Genus	Bacteria;Proteobacteria;Betaproteobacteria;Neisseriales;Neisseriaceae;Neisseria
rs4752080	10	119319120	G	A	10:119319120	2.95335e-06	0.279929	0.059317	598	Genus	Bacteria;Proteobacteria;Betaproteobacteria;Neisseriales;Neisseriaceae;Neisseria
rs11198034	10	119319392	C	T	10:119319392	2.95335e-06	0.279929	0.059317	598	Genus	Bacteria;Proteobacteria;Betaproteobacteria;Neisseriales;Neisseriaceae;Neisseria
rs10787777	10	119320428	G	A	10:119320428	2.95335e-06	0.279929	0.059317	598	Genus	Bacteria;Proteobacteria;Betaproteobacteria;Neisseriales;Neisseriaceae;Neisseria
rs2286628	10	119321314	T	A	10:119321314	2.95335e-06	0.279929	0.059317	598	Genus	Bacteria;Proteobacteria;Betaproteobacteria;Neisseriales;Neisseriaceae;Neisseria
rs7691216	4	86129616	T	G	4:86129616	2.93786e-06	-0.345152	0.0731252	602	Species	Bacteria;Firmicutes;Negativicutes;Veillonellales;Veillonellaceae;Veillonella;dispar
rs12346874	9	6680021	T	G	9:6680021	2.91327e-06	-0.544034	0.11523	609	Order	Bacteria;Fusobacteria;Fusobacteriia;Fusobacteriales
rs11674897	2	13709103	T	C	2:13709103	2.90827e-06	0.572863	0.121316	603	Species	Bacteria;Actinobacteria;Actinobacteria;Actinomycetales;Actinomycetaceae;Schaalia;ASV0017
rs10966950	9	25529499	T	A	9:25529499	2.89392e-06	-0.269796	0.0571288	610	Phylum	Bacteria;Proteobacteria
rs1392282	5	165728353	T	G	5:165728353	2.88029e-06	0.338699	0.0716519	567	Species	Bacteria;Firmicutes;Negativicutes;Veillonellales;Veillonellaceae;Veillonella;rogosae
rs62457101	7	67108175	C	T	7:67108175	2.87615e-06	-0.569151	0.12048	608	Genus	Bacteria;Fusobacteria;Fusobacteriia;Fusobacteriales;Fusobacteriaceae;Fusobacterium
rs112338989	7	11500009	G	A	7:11500009	2.86627e-06	-0.605505	0.128153	607	Family	Bacteria;Firmicutes;Clostridia;Clostridiales;Lachnospiraceae_[XIV]
rs11070884	15	52501831	G	A	15:52501831	2.86572e-06	0.28164	0.0596041	603	Genus	Bacteria;Fusobacteria;Fusobacteriia;Fusobacteriales;Leptotrichiaceae;Leptotrichia
rs11632189	15	52501894	G	C	15:52501894	2.86572e-06	0.28164	0.0596041	603	Genus	Bacteria;Fusobacteria;Fusobacteriia;Fusobacteriales;Leptotrichiaceae;Leptotrichia
rs1993775	2	164343215	G	A	2:164343215	2.86165e-06	-0.290924	0.0615718	610	Order	Bacteria;Bacteroidetes;Bacteroidia;Bacteroidales
rs11053904	12	10846916	T	A	12:10846916	2.85646e-06	-0.463981	0.09819	610	Phylum	Bacteria;Proteobacteria
rs11053905	12	10846937	G	A	12:10846937	2.85646e-06	-0.463981	0.09819	610	Phylum	Bacteria;Proteobacteria
rs12201011	6	153472718	A	G	6:153472718	2.85498e-06	-0.422246	0.0893239	588	Species	Bacteria;Bacteroidetes;Bacteroidia;Bacteroidales;Prevotellaceae;Prevotella;histicola
rs10963318	9	17887655	A	G	9:17887655	2.85478e-06	-0.391633	0.0828771	610	Genus	Bacteria;Firmicutes;Negativicutes;Veillonellales;Veillonellaceae;Veillonella
rs10963319	9	17887770	T	G	9:17887770	2.85478e-06	-0.391633	0.0828771	610	Genus	Bacteria;Firmicutes;Negativicutes;Veillonellales;Veillonellaceae;Veillonella
rs12770128	10	118881504	C	T	10:118881504	2.85272e-06	0.354421	0.0749988	609	Genus	Bacteria;Firmicutes;Bacilli;Lactobacillales;Streptococcaceae;Streptococcus
rs10963318	9	17887655	A	G	9:17887655	2.84006e-06	-0.393162	0.0831814	610	Family	Bacteria;Bacteroidetes;Bacteroidia;Bacteroidales;Prevotellaceae
rs10963319	9	17887770	T	G	9:17887770	2.84006e-06	-0.393162	0.0831814	610	Family	Bacteria;Bacteroidetes;Bacteroidia;Bacteroidales;Prevotellaceae
rs60807320	12	97873960	C	T	12:97873960	2.83376e-06	-0.456332	0.0965353	609	Family	Bacteria;Proteobacteria;Gammaproteobacteria;Pasteurellales;Pasteurellaceae
rs8038456	15	52467546	C	G	15:52467546	2.82776e-06	0.29207	0.0617747	603	Genus	Bacteria;Fusobacteria;Fusobacteriia;Fusobacteriales;Leptotrichiaceae;Leptotrichia
rs6030060	20	40850262	C	T	20:40850262	2.82431e-06	0.472407	0.0994187	399	Species	Bacteria;Actinobacteria;Actinobacteria;Actinomycetales;Micrococcaceae;Rothia;ASV0016
rs978890	4	138743944	G	A	4:138743944	2.82065e-06	0.430408	0.091031	608	Genus	Bacteria;Fusobacteria;Fusobacteriia;Fusobacteriales;Fusobacteriaceae;Fusobacterium
rs1697668	12	130462237	G	A	12:130462237	2.79142e-06	-0.370855	0.0783202	550	Species	Bacteria;Proteobacteria;Betaproteobacteria;Neisseriales;Neisseriaceae;Neisseria;ASV0004
rs6968101	7	145293392	A	G	7:145293392	2.78987e-06	0.269251	0.0569168	606	Species	Bacteria;Firmicutes;Bacilli;Bacillales;Gemellaceae;Gemella;ASV0019
rs72772800	9	139668400	G	C	9:139668400	2.7769e-06	0.392653	0.082961	588	Species	Bacteria;Bacteroidetes;Bacteroidia;Bacteroidales;Prevotellaceae;Prevotella;histicola
rs722199	14	29071848	G	A	14:29071848	2.77406e-06	-0.263322	0.0556502	607	Species	Bacteria;Firmicutes;Bacilli;Lactobacillales;Streptococcaceae;Streptococcus;ASV0009
rs78355285	14	63790624	G	A	14:63790624	2.7733e-06	-0.442388	0.0934958	609	Family	Bacteria;Proteobacteria;Gammaproteobacteria;Pasteurellales;Pasteurellaceae
rs7275655	21	35358249	G	A	21:35358249	2.74935e-06	-0.403735	0.0852912	607	Genus	Bacteria;Actinobacteria;Actinobacteria;Actinomycetales;Actinomycetaceae;Schaalia
rs650898	2	219696014	G	A	2:219696014	2.71099e-06	-0.534411	0.112818	602	Species	Bacteria;Firmicutes;Negativicutes;Veillonellales;Veillonellaceae;Veillonella;dispar
rs1476961	16	9554820	G	A	16:9554820	2.70023e-06	-0.503183	0.106137	564	Species	Bacteria;Fusobacteria;Fusobacteriia;Fusobacteriales;Fusobacteriaceae;Fusobacterium;periodonticum
rs1476962	16	9555303	G	C	16:9555303	2.70023e-06	-0.503183	0.106137	564	Species	Bacteria;Fusobacteria;Fusobacteriia;Fusobacteriales;Fusobacteriaceae;Fusobacterium;periodonticum
rs12448198	16	9556015	G	C	16:9556015	2.70023e-06	-0.503183	0.106137	564	Species	Bacteria;Fusobacteria;Fusobacteriia;Fusobacteriales;Fusobacteriaceae;Fusobacterium;periodonticum
rs12444727	16	9556149	C	G	16:9556149	2.70023e-06	-0.503183	0.106137	564	Species	Bacteria;Fusobacteria;Fusobacteriia;Fusobacteriales;Fusobacteriaceae;Fusobacterium;periodonticum
rs17445052	16	9556854	G	A	16:9556854	2.70023e-06	-0.503183	0.106137	564	Species	Bacteria;Fusobacteria;Fusobacteriia;Fusobacteriales;Fusobacteriaceae;Fusobacterium;periodonticum
rs17542333	16	9557361	A	T	16:9557361	2.70023e-06	-0.503183	0.106137	564	Species	Bacteria;Fusobacteria;Fusobacteriia;Fusobacteriales;Fusobacteriaceae;Fusobacterium;periodonticum
rs12448985	16	9558156	A	G	16:9558156	2.70023e-06	-0.503183	0.106137	564	Species	Bacteria;Fusobacteria;Fusobacteriia;Fusobacteriales;Fusobacteriaceae;Fusobacterium;periodonticum
rs17445394	16	9559060	C	A	16:9559060	2.70023e-06	-0.503183	0.106137	564	Species	Bacteria;Fusobacteria;Fusobacteriia;Fusobacteriales;Fusobacteriaceae;Fusobacterium;periodonticum
rs76808503	16	9559338	C	T	16:9559338	2.70023e-06	-0.503183	0.106137	564	Species	Bacteria;Fusobacteria;Fusobacteriia;Fusobacteriales;Fusobacteriaceae;Fusobacterium;periodonticum
rs77586709	16	9559407	A	G	16:9559407	2.70023e-06	-0.503183	0.106137	564	Species	Bacteria;Fusobacteria;Fusobacteriia;Fusobacteriales;Fusobacteriaceae;Fusobacterium;periodonticum
rs12444157	16	9559718	A	T	16:9559718	2.70023e-06	-0.503183	0.106137	564	Species	Bacteria;Fusobacteria;Fusobacteriia;Fusobacteriales;Fusobacteriaceae;Fusobacterium;periodonticum
rs12444206	16	9559891	A	C	16:9559891	2.70023e-06	-0.503183	0.106137	564	Species	Bacteria;Fusobacteria;Fusobacteriia;Fusobacteriales;Fusobacteriaceae;Fusobacterium;periodonticum
rs12443739	16	9560240	C	T	16:9560240	2.70023e-06	-0.503183	0.106137	564	Species	Bacteria;Fusobacteria;Fusobacteriia;Fusobacteriales;Fusobacteriaceae;Fusobacterium;periodonticum
rs80173747	16	9560523	C	G	16:9560523	2.70023e-06	-0.503183	0.106137	564	Species	Bacteria;Fusobacteria;Fusobacteriia;Fusobacteriales;Fusobacteriaceae;Fusobacterium;periodonticum
rs17445506	16	9560680	C	T	16:9560680	2.70023e-06	-0.503183	0.106137	564	Species	Bacteria;Fusobacteria;Fusobacteriia;Fusobacteriales;Fusobacteriaceae;Fusobacterium;periodonticum
rs17445541	16	9560965	T	G	16:9560965	2.70023e-06	-0.503183	0.106137	564	Species	Bacteria;Fusobacteria;Fusobacteriia;Fusobacteriales;Fusobacteriaceae;Fusobacterium;periodonticum
rs76116141	16	9561442	A	C	16:9561442	2.70023e-06	-0.503183	0.106137	564	Species	Bacteria;Fusobacteria;Fusobacteriia;Fusobacteriales;Fusobacteriaceae;Fusobacterium;periodonticum
rs17781527	2	180929549	C	G	2:180929549	2.6971e-06	-0.5995	0.126542	608	Order	Bacteria;Actinobacteria;Actinobacteria;Actinomycetales
rs1902051	2	52904951	C	T	2:52904951	2.67717e-06	0.460738	0.0964976	343	Species	Bacteria;Actinobacteria;Actinobacteria;Actinomycetales;Micrococcaceae;Rothia;mucilaginosa
rs242962	10	119313030	G	T	10:119313030	2.67067e-06	0.302291	0.0637691	598	Genus	Bacteria;Proteobacteria;Betaproteobacteria;Neisseriales;Neisseriaceae;Neisseria
rs12941068	17	17737857	G	A	17:17737857	2.66832e-06	-0.300017	0.0632969	608	Genus	Bacteria;Actinobacteria;Actinobacteria;Actinomycetales;Micrococcaceae;Rothia
rs12899011	15	92566481	C	T	15:92566481	2.66656e-06	0.34358	0.0724846	607	Species	Bacteria;Firmicutes;Bacilli;Lactobacillales;Streptococcaceae;Streptococcus;ASV0009
rs1536129	1	201069191	C	A	1:201069191	2.66654e-06	0.279601	0.0589899	610	Phylum	Bacteria;Firmicutes
rs1409183	6	132143881	G	A	6:132143881	2.65993e-06	0.396537	0.083649	608	Genus	Bacteria;Fusobacteria;Fusobacteriia;Fusobacteriales;Fusobacteriaceae;Fusobacterium
rs11668554	19	11157919	A	G	19:11157919	2.65942e-06	-0.305597	0.0644648	608	Genus	Bacteria;Fusobacteria;Fusobacteriia;Fusobacteriales;Fusobacteriaceae;Fusobacterium
rs6958091	7	145230252	G	A	7:145230252	2.65265e-06	0.270076	0.0569634	606	Species	Bacteria;Firmicutes;Bacilli;Bacillales;Gemellaceae;Gemella;ASV0019
rs72793088	5	108675972	A	G	5:108675972	2.65244e-06	-0.59019	0.124482	607	Family	Bacteria;Firmicutes;Clostridia;Clostridiales;Lachnospiraceae_[XIV]
rs72692589	4	163484779	G	A	4:163484779	2.63022e-06	-0.390999	0.0824411	609	Family	Bacteria;Proteobacteria;Gammaproteobacteria;Pasteurellales;Pasteurellaceae
rs79292989	6	33970992	G	T	6:33970992	2.61156e-06	-0.457721	0.0964802	610	Phylum	Bacteria;Firmicutes
rs2960744	7	141751876	A	T	7:141751876	2.60879e-06	0.27196	0.0573184	606	Genus	Bacteria;Firmicutes;Bacilli;Lactobacillales;Carnobacteriaceae;Granulicatella
rs2991189	9	134265314	G	T	9:134265314	2.59836e-06	-0.304279	0.0641218	609	Order	Bacteria;Firmicutes;Clostridia;Clostridiales
rs112942039	3	4038965	A	C	3:4038965	2.59531e-06	-0.464177	0.097814	610	Phylum	Bacteria;Proteobacteria
rs2786198	10	119313196	A	G	10:119313196	2.57925e-06	0.294214	0.0619696	598	Genus	Bacteria;Proteobacteria;Betaproteobacteria;Neisseriales;Neisseriaceae;Neisseria
rs4930141	11	2639985	T	C	11:2639985	2.55764e-06	-0.397891	0.0837877	607	Family	Bacteria;Firmicutes;Clostridia;Clostridiales;Lachnospiraceae_[XIV]
rs1521469	7	45705017	A	G	7:45705017	2.5531e-06	0.465885	0.0976039	399	Species	Bacteria;Actinobacteria;Actinobacteria;Actinomycetales;Micrococcaceae;Rothia;ASV0016
rs56348369	7	45705428	G	A	7:45705428	2.5531e-06	-0.465885	0.0976039	399	Species	Bacteria;Actinobacteria;Actinobacteria;Actinomycetales;Micrococcaceae;Rothia;ASV0016
rs141568635	7	45705880	C	T	7:45705880	2.5531e-06	-0.465885	0.0976039	399	Species	Bacteria;Actinobacteria;Actinobacteria;Actinomycetales;Micrococcaceae;Rothia;ASV0016
rs111550786	7	45706003	C	T	7:45706003	2.5531e-06	-0.465885	0.0976039	399	Species	Bacteria;Actinobacteria;Actinobacteria;Actinomycetales;Micrococcaceae;Rothia;ASV0016
rs12112098	7	45710282	A	G	7:45710282	2.5531e-06	-0.465885	0.0976039	399	Species	Bacteria;Actinobacteria;Actinobacteria;Actinomycetales;Micrococcaceae;Rothia;ASV0016
rs11982319	7	45712396	C	T	7:45712396	2.5531e-06	-0.465885	0.0976039	399	Species	Bacteria;Actinobacteria;Actinobacteria;Actinomycetales;Micrococcaceae;Rothia;ASV0016
rs11984154	7	45714000	C	T	7:45714000	2.5531e-06	-0.465885	0.0976039	399	Species	Bacteria;Actinobacteria;Actinobacteria;Actinomycetales;Micrococcaceae;Rothia;ASV0016
rs7783828	7	45714974	T	C	7:45714974	2.5531e-06	-0.465885	0.0976039	399	Species	Bacteria;Actinobacteria;Actinobacteria;Actinomycetales;Micrococcaceae;Rothia;ASV0016
rs56294845	7	45715652	T	G	7:45715652	2.5531e-06	-0.465885	0.0976039	399	Species	Bacteria;Actinobacteria;Actinobacteria;Actinomycetales;Micrococcaceae;Rothia;ASV0016
rs67404626	7	45716348	T	G	7:45716348	2.5531e-06	-0.465885	0.0976039	399	Species	Bacteria;Actinobacteria;Actinobacteria;Actinomycetales;Micrococcaceae;Rothia;ASV0016
rs1488298	4	27261129	A	G	4:27261129	2.54129e-06	-0.270041	0.05685	608	Class	Bacteria;Firmicutes;Bacilli
rs9915220	17	13689978	A	G	17:13689978	2.49479e-06	0.425472	0.0895017	610	Family	Bacteria;Bacteroidetes;Bacteroidia;Bacteroidales;Prevotellaceae
rs5770718	22	49389510	G	A	22:49389510	2.48772e-06	-0.323433	0.0680251	607	Family	Bacteria;Firmicutes;Clostridia;Clostridiales;Lachnospiraceae_[XIV]
rs117506041	21	37220875	T	C	21:37220875	2.48503e-06	-0.827591	0.172754	343	Species	Bacteria;Actinobacteria;Actinobacteria;Actinomycetales;Micrococcaceae;Rothia;mucilaginosa
rs1975915	1	38652792	C	T	1:38652792	2.4784e-06	-0.305561	0.0642587	610	Order	Bacteria;Bacteroidetes;Bacteroidia;Bacteroidales
rs35255773	3	34851120	G	A	3:34851120	2.46778e-06	-0.425088	0.0893722	606	Genus	Bacteria;Firmicutes;Bacilli;Lactobacillales;Carnobacteriaceae;Granulicatella
rs12052947	2	67326295	A	G	2:67326295	2.43564e-06	-0.555878	0.116806	608	Genus	Bacteria;Actinobacteria;Actinobacteria;Actinomycetales;Micrococcaceae;Rothia
rs34392760	12	48391657	T	A	12:48391657	2.42645e-06	-0.657534	0.137893	512	Species	Bacteria;Bacteroidetes;Bacteroidia;Bacteroidales;Prevotellaceae;Prevotella;pallens
rs4530093	15	97027943	T	G	15:97027943	2.42611e-06	-0.282023	0.0592521	609	Species	Bacteria;Firmicutes;Negativicutes;Veillonellales;Veillonellaceae;Veillonella;ASV0001
rs2369593	2	185524642	A	G	2:185524642	2.41728e-06	0.449322	0.0943844	608	Genus	Bacteria;Fusobacteria;Fusobacteriia;Fusobacteriales;Fusobacteriaceae;Fusobacterium
rs899845	2	185525988	T	C	2:185525988	2.41728e-06	0.449322	0.0943844	608	Genus	Bacteria;Fusobacteria;Fusobacteriia;Fusobacteriales;Fusobacteriaceae;Fusobacterium
rs899846	2	185526003	T	C	2:185526003	2.41728e-06	0.449322	0.0943844	608	Genus	Bacteria;Fusobacteria;Fusobacteriia;Fusobacteriales;Fusobacteriaceae;Fusobacterium
rs7581009	2	185527631	C	T	2:185527631	2.41728e-06	0.449322	0.0943844	608	Genus	Bacteria;Fusobacteria;Fusobacteriia;Fusobacteriales;Fusobacteriaceae;Fusobacterium
rs1480479	2	185528929	C	T	2:185528929	2.41728e-06	0.449322	0.0943844	608	Genus	Bacteria;Fusobacteria;Fusobacteriia;Fusobacteriales;Fusobacteriaceae;Fusobacterium
rs2035320	2	185529538	G	C	2:185529538	2.41728e-06	0.449322	0.0943844	608	Genus	Bacteria;Fusobacteria;Fusobacteriia;Fusobacteriales;Fusobacteriaceae;Fusobacterium
rs142146862	19	11078728	C	T	19:11078728	2.41185e-06	-0.595906	0.125161	607	Genus	Bacteria;Actinobacteria;Actinobacteria;Actinomycetales;Actinomycetaceae;Schaalia
rs62404549	6	21213574	A	C	6:21213574	2.39968e-06	0.338176	0.0710086	603	Species	Bacteria;Actinobacteria;Actinobacteria;Actinomycetales;Actinomycetaceae;Schaalia;ASV0017
rs144152372	5	159565305	G	A	5:159565305	2.39849e-06	0.452665	0.0950555	609	Order	Bacteria;Fusobacteria;Fusobacteriia;Fusobacteriales
rs113961738	3	4041215	C	A	3:4041215	2.39119e-06	-0.467226	0.0981017	610	Phylum	Bacteria;Proteobacteria
rs17617408	2	185484811	C	T	2:185484811	2.39022e-06	-0.453398	0.0951934	608	Genus	Bacteria;Fusobacteria;Fusobacteriia;Fusobacteriales;Fusobacteriaceae;Fusobacterium
rs17617468	2	185489430	C	T	2:185489430	2.39022e-06	-0.453398	0.0951934	608	Genus	Bacteria;Fusobacteria;Fusobacteriia;Fusobacteriales;Fusobacteriaceae;Fusobacterium
rs994653	2	185509985	G	A	2:185509985	2.39022e-06	-0.453398	0.0951934	608	Genus	Bacteria;Fusobacteria;Fusobacteriia;Fusobacteriales;Fusobacteriaceae;Fusobacterium
rs12469299	2	185513496	G	A	2:185513496	2.39022e-06	-0.453398	0.0951934	608	Genus	Bacteria;Fusobacteria;Fusobacteriia;Fusobacteriales;Fusobacteriaceae;Fusobacterium
rs35230759	2	185506949	A	G	2:185506949	2.38749e-06	-0.452114	0.0949192	608	Genus	Bacteria;Fusobacteria;Fusobacteriia;Fusobacteriales;Fusobacteriaceae;Fusobacterium
rs56032655	15	52461456	G	A	15:52461456	2.37309e-06	0.284419	0.0596916	603	Genus	Bacteria;Fusobacteria;Fusobacteriia;Fusobacteriales;Leptotrichiaceae;Leptotrichia
rs7520136	1	205905387	G	C	1:205905387	2.3707e-06	-0.447432	0.093907	608	Genus	Bacteria;Fusobacteria;Fusobacteriia;Fusobacteriales;Fusobacteriaceae;Fusobacterium
rs9438406	1	205906221	T	G	1:205906221	2.3707e-06	-0.447432	0.093907	608	Genus	Bacteria;Fusobacteria;Fusobacteriia;Fusobacteriales;Fusobacteriaceae;Fusobacterium
rs71668058	1	91588025	T	A	1:91588025	2.35699e-06	-0.445982	0.0935699	602	Species	Bacteria;Firmicutes;Negativicutes;Veillonellales;Veillonellaceae;Veillonella;dispar
rs9915220	17	13689978	A	G	17:13689978	2.35442e-06	0.426385	0.0894656	610	Genus	Bacteria;Bacteroidetes;Bacteroidia;Bacteroidales;Prevotellaceae;Prevotella
rs60516356	17	76301908	T	C	17:76301908	2.35206e-06	-0.479776	0.100662	609	Family	Bacteria;Proteobacteria;Gammaproteobacteria;Pasteurellales;Pasteurellaceae
rs77018358	20	11609159	G	T	20:11609159	2.34117e-06	-0.567411	0.119025	609	Family	Bacteria;Actinobacteria;Actinobacteria;Actinomycetales;Actinomycetaceae
rs75549631	7	69790248	T	C	7:69790248	2.33998e-06	0.427965	0.0897684	607	Genus	Bacteria;Actinobacteria;Actinobacteria;Actinomycetales;Actinomycetaceae;Schaalia
rs11073493	15	97029757	A	T	15:97029757	2.33257e-06	-0.27879	0.0584728	610	Phylum	Bacteria;Firmicutes
rs13188089	5	160473554	A	C	5:160473554	2.32762e-06	0.287873	0.0603604	598	Genus	Bacteria;Proteobacteria;Betaproteobacteria;Neisseriales;Neisseriaceae;Neisseria
rs13161359	5	160475869	A	C	5:160475869	2.32762e-06	0.287873	0.0603604	598	Genus	Bacteria;Proteobacteria;Betaproteobacteria;Neisseriales;Neisseriaceae;Neisseria
rs11976874	7	43342832	A	C	7:43342832	2.32148e-06	0.57519	0.120612	609	Family	Bacteria;Actinobacteria;Actinobacteria;Actinomycetales;Actinomycetaceae
rs35619177	17	5569946	G	A	17:5569946	2.28428e-06	-0.53595	0.112304	609	Order	Bacteria;Firmicutes;Clostridia;Clostridiales
rs34023854	17	5570139	T	C	17:5570139	2.28428e-06	-0.53595	0.112304	609	Order	Bacteria;Firmicutes;Clostridia;Clostridiales
rs4116993	2	180917379	A	G	2:180917379	2.25816e-06	-0.389692	0.0816144	608	Genus	Bacteria;Actinobacteria;Actinobacteria;Actinomycetales;Micrococcaceae;Rothia
rs10165468	2	180917538	T	C	2:180917538	2.25816e-06	-0.389692	0.0816144	608	Genus	Bacteria;Actinobacteria;Actinobacteria;Actinomycetales;Micrococcaceae;Rothia
rs2584194	2	180918216	C	T	2:180918216	2.25816e-06	-0.389692	0.0816144	608	Genus	Bacteria;Actinobacteria;Actinobacteria;Actinomycetales;Micrococcaceae;Rothia
rs1514912	2	180920677	C	G	2:180920677	2.25816e-06	-0.389692	0.0816144	608	Genus	Bacteria;Actinobacteria;Actinobacteria;Actinomycetales;Micrococcaceae;Rothia
rs2672664	2	180921134	G	A	2:180921134	2.25816e-06	-0.389692	0.0816144	608	Genus	Bacteria;Actinobacteria;Actinobacteria;Actinomycetales;Micrococcaceae;Rothia
rs11073493	15	97029757	A	T	15:97029757	2.25435e-06	-0.280908	0.058828	609	Species	Bacteria;Firmicutes;Negativicutes;Veillonellales;Veillonellaceae;Veillonella;ASV0001
rs10966950	9	25529499	T	A	9:25529499	2.23861e-06	0.270667	0.056667	610	Phylum	Bacteria;Firmicutes
rs114818636	1	206726583	G	A	1:206726583	2.20615e-06	0.559939	0.117147	606	Genus	Bacteria;Firmicutes;Bacilli;Lactobacillales;Carnobacteriaceae;Granulicatella
rs2478853	9	134259443	C	T	9:134259443	2.19612e-06	-0.314683	0.0658238	607	Family	Bacteria;Firmicutes;Clostridia;Clostridiales;Lachnospiraceae_[XIV]
rs56144841	1	24637571	G	A	1:24637571	2.1954e-06	0.375668	0.0779869	343	Species	Bacteria;Actinobacteria;Actinobacteria;Actinomycetales;Micrococcaceae;Rothia;mucilaginosa
rs1053095	2	101612584	T	A	2:101612584	2.19273e-06	0.279747	0.058514	609	Species	Bacteria;Firmicutes;Negativicutes;Veillonellales;Veillonellaceae;Veillonella;ASV0001
rs935401	2	101613409	A	T	2:101613409	2.19273e-06	0.279747	0.058514	609	Species	Bacteria;Firmicutes;Negativicutes;Veillonellales;Veillonellaceae;Veillonella;ASV0001
rs2833683	21	33530740	G	A	21:33530740	2.18477e-06	-0.281556	0.0588841	610	Family	Bacteria;Firmicutes;Negativicutes;Veillonellales;Veillonellaceae
rs6953513	7	15580078	C	T	7:15580078	2.18258e-06	0.301181	0.0629845	609	Species	Bacteria;Firmicutes;Negativicutes;Veillonellales;Veillonellaceae;Veillonella;ASV0001
rs7138223	12	10865239	G	A	12:10865239	2.18094e-06	-0.467919	0.097852	610	Phylum	Bacteria;Proteobacteria
rs2014019	4	163476752	C	T	4:163476752	2.17839e-06	-0.395444	0.0826904	609	Family	Bacteria;Proteobacteria;Gammaproteobacteria;Pasteurellales;Pasteurellaceae
rs12486269	3	166419733	T	G	3:166419733	2.17017e-06	-0.486704	0.101758	610	Order	Bacteria;Bacteroidetes;Bacteroidia;Bacteroidales
rs78262020	3	166420499	T	C	3:166420499	2.17017e-06	-0.486704	0.101758	610	Order	Bacteria;Bacteroidetes;Bacteroidia;Bacteroidales
rs79390882	3	166425837	A	T	3:166425837	2.17017e-06	-0.486704	0.101758	610	Order	Bacteria;Bacteroidetes;Bacteroidia;Bacteroidales
rs11830873	12	10857307	G	A	12:10857307	2.16975e-06	-0.465247	0.0972714	610	Phylum	Bacteria;Proteobacteria
rs10459964	17	77718378	G	A	17:77718378	2.13183e-06	-0.403408	0.0838425	399	Species	Bacteria;Actinobacteria;Actinobacteria;Actinomycetales;Micrococcaceae;Rothia;ASV0016
rs1355151	4	138737873	G	C	4:138737873	2.12725e-06	0.362954	0.0758181	609	Order	Bacteria;Fusobacteria;Fusobacteriia;Fusobacteriales
rs8050290	16	20268423	T	A	16:20268423	2.12591e-06	0.48612	0.101542	608	Genus	Bacteria;Fusobacteria;Fusobacteriia;Fusobacteriales;Fusobacteriaceae;Fusobacterium
rs7174156	15	96959855	A	G	15:96959855	2.11776e-06	-0.265707	0.0554939	610	Phylum	Bacteria;Firmicutes
rs238616	5	62557289	G	A	5:62557289	2.09727e-06	-0.363833	0.0758996	567	Species	Bacteria;Firmicutes;Negativicutes;Veillonellales;Veillonellaceae;Veillonella;rogosae
rs55772472	5	62593623	A	G	5:62593623	2.09727e-06	-0.363833	0.0758996	567	Species	Bacteria;Firmicutes;Negativicutes;Veillonellales;Veillonellaceae;Veillonella;rogosae
rs4601298	8	59171026	G	C	8:59171026	2.08538e-06	0.276022	0.0575917	591	Genus	Bacteria;Bacteroidetes;Bacteroidia;Bacteroidales;Prevotellaceae;Alloprevotella
rs4526350	8	59171512	C	T	8:59171512	2.08538e-06	0.276022	0.0575917	591	Genus	Bacteria;Bacteroidetes;Bacteroidia;Bacteroidales;Prevotellaceae;Alloprevotella
rs4237026	8	59171944	C	A	8:59171944	2.08538e-06	0.276022	0.0575917	591	Genus	Bacteria;Bacteroidetes;Bacteroidia;Bacteroidales;Prevotellaceae;Alloprevotella
rs9643503	8	59174576	G	A	8:59174576	2.08538e-06	0.276022	0.0575917	591	Genus	Bacteria;Bacteroidetes;Bacteroidia;Bacteroidales;Prevotellaceae;Alloprevotella
rs112121220	5	62596968	C	T	5:62596968	2.08033e-06	-0.363638	0.0758323	567	Species	Bacteria;Firmicutes;Negativicutes;Veillonellales;Veillonellaceae;Veillonella;rogosae
rs75593713	4	64156794	G	A	4:64156794	2.07806e-06	-0.545034	0.113739	610	Genus	Bacteria;Bacteroidetes;Bacteroidia;Bacteroidales;Prevotellaceae;Prevotella
rs581491	11	119880792	T	C	11:119880792	2.07596e-06	0.277389	0.0578837	610	Phylum	Bacteria;Firmicutes
rs79845580	5	151114922	T	C	5:151114922	2.06576e-06	-0.363058	0.0757407	607	Species	Bacteria;Proteobacteria;Gammaproteobacteria;Pasteurellales;Pasteurellaceae;Haemophilus;parainfluenzae
rs4504384	5	125672237	C	A	5:125672237	2.05174e-06	0.278818	0.0581494	607	Genus	Bacteria;Actinobacteria;Actinobacteria;Actinomycetales;Actinomycetaceae;Schaalia
rs2408630	5	125672423	A	G	5:125672423	2.05174e-06	0.278818	0.0581494	607	Genus	Bacteria;Actinobacteria;Actinobacteria;Actinomycetales;Actinomycetaceae;Schaalia
rs61742813	5	62597799	T	C	5:62597799	2.00131e-06	-0.363913	0.075762	567	Species	Bacteria;Firmicutes;Negativicutes;Veillonellales;Veillonellaceae;Veillonella;rogosae
rs2304517	5	176304399	A	G	5:176304399	1.97038e-06	-0.570753	0.118824	606	Genus	Bacteria;Firmicutes;Bacilli;Lactobacillales;Carnobacteriaceae;Granulicatella
rs11805292	1	247772825	G	A	1:247772825	1.96786e-06	0.37353	0.0777029	564	Species	Bacteria;Fusobacteria;Fusobacteriia;Fusobacteriales;Fusobacteriaceae;Fusobacterium;periodonticum
rs708355	12	130474125	G	C	12:130474125	1.96321e-06	-0.371879	0.0773307	550	Species	Bacteria;Proteobacteria;Betaproteobacteria;Neisseriales;Neisseriaceae;Neisseria;ASV0004
rs12903864	15	91877548	G	A	15:91877548	1.96128e-06	-0.570938	0.118846	610	Phylum	Bacteria;Proteobacteria
rs1518435	2	180938175	G	T	2:180938175	1.95695e-06	0.39141	0.0814655	608	Genus	Bacteria;Actinobacteria;Actinobacteria;Actinomycetales;Micrococcaceae;Rothia
rs2313130	4	138738360	G	A	4:138738360	1.9528e-06	0.36085	0.0750993	609	Order	Bacteria;Fusobacteria;Fusobacteriia;Fusobacteriales
rs2313131	4	138738362	G	A	4:138738362	1.9528e-06	0.36085	0.0750993	609	Order	Bacteria;Fusobacteria;Fusobacteriia;Fusobacteriales
rs541426	11	60722745	G	A	11:60722745	1.89644e-06	0.270826	0.0562907	607	Family	Bacteria;Firmicutes;Clostridia;Clostridiales;Lachnospiraceae_[XIV]
rs3101191	8	62369456	A	G	8:62369456	1.89542e-06	0.5448	0.113235	608	Genus	Bacteria;Actinobacteria;Actinobacteria;Actinomycetales;Micrococcaceae;Rothia
rs4131677	5	51371819	T	C	5:51371819	1.88029e-06	-0.380794	0.079118	607	Species	Bacteria;Firmicutes;Bacilli;Lactobacillales;Streptococcaceae;Streptococcus;ASV0006
rs28426988	5	51373735	T	G	5:51373735	1.88029e-06	-0.380794	0.079118	607	Species	Bacteria;Firmicutes;Bacilli;Lactobacillales;Streptococcaceae;Streptococcus;ASV0006
rs2177450	7	145237261	C	T	7:145237261	1.87565e-06	0.271364	0.0563747	606	Species	Bacteria;Firmicutes;Bacilli;Bacillales;Gemellaceae;Gemella;ASV0019
rs6433827	2	180924905	T	A	2:180924905	1.84557e-06	0.391744	0.0813291	608	Genus	Bacteria;Actinobacteria;Actinobacteria;Actinomycetales;Micrococcaceae;Rothia
rs6761653	2	180926576	A	G	2:180926576	1.84557e-06	0.391744	0.0813291	608	Genus	Bacteria;Actinobacteria;Actinobacteria;Actinomycetales;Micrococcaceae;Rothia
rs12425492	12	10861744	C	T	12:10861744	1.84324e-06	-0.480092	0.0996687	610	Phylum	Bacteria;Proteobacteria
rs12376773	9	17887065	G	A	9:17887065	1.83835e-06	-0.399644	0.0829581	610	Genus	Bacteria;Firmicutes;Negativicutes;Veillonellales;Veillonellaceae;Veillonella
rs6434092	2	185498003	C	G	2:185498003	1.81592e-06	0.453472	0.0940788	608	Genus	Bacteria;Fusobacteria;Fusobacteriia;Fusobacteriales;Fusobacteriaceae;Fusobacterium
rs17617356	2	185482155	T	G	2:185482155	1.79402e-06	-0.457554	0.0948762	608	Genus	Bacteria;Fusobacteria;Fusobacteriia;Fusobacteriales;Fusobacteriaceae;Fusobacterium
rs76640344	20	16392989	T	C	20:16392989	1.79137e-06	-0.682332	0.141481	610	Order	Bacteria;Bacteroidetes;Bacteroidia;Bacteroidales
rs57860869	9	6664374	G	A	9:6664374	1.78317e-06	-0.555419	0.115141	609	Order	Bacteria;Fusobacteria;Fusobacteriia;Fusobacteriales
rs8037670	15	97032560	G	A	15:97032560	1.77226e-06	0.281279	0.058296	610	Phylum	Bacteria;Proteobacteria
rs8038559	15	97033341	A	G	15:97033341	1.77226e-06	0.281279	0.058296	610	Phylum	Bacteria;Proteobacteria
rs10468117	15	97033655	T	A	15:97033655	1.77226e-06	0.281279	0.058296	610	Phylum	Bacteria;Proteobacteria
rs7710166	5	165693615	G	C	5:165693615	1.74777e-06	0.338576	0.0700765	567	Species	Bacteria;Firmicutes;Negativicutes;Veillonellales;Veillonellaceae;Veillonella;rogosae
rs35313566	15	101924074	C	T	15:101924074	1.73519e-06	-0.356433	0.0738014	607	Family	Bacteria;Firmicutes;Clostridia;Clostridiales;Lachnospiraceae_[XIV]
rs17273914	13	103702733	G	A	13:103702733	1.73289e-06	-0.371328	0.0768849	610	Family	Bacteria;Bacteroidetes;Bacteroidia;Bacteroidales;Prevotellaceae
rs1499931	12	130480186	T	C	12:130480186	1.7275e-06	-0.371144	0.0767534	550	Species	Bacteria;Proteobacteria;Betaproteobacteria;Neisseriales;Neisseriaceae;Neisseria;ASV0004
rs10812265	9	25523914	T	C	9:25523914	1.72057e-06	-0.275752	0.0570781	610	Phylum	Bacteria;Proteobacteria
rs10275168	7	145216892	A	G	7:145216892	1.71853e-06	0.274386	0.0567887	606	Species	Bacteria;Firmicutes;Bacilli;Bacillales;Gemellaceae;Gemella;ASV0019
rs34182674	7	31480205	C	G	7:31480205	1.71464e-06	0.511943	0.105947	607	Species	Bacteria;Firmicutes;Bacilli;Lactobacillales;Streptococcaceae;Streptococcus;ASV0009
rs617124	11	119880367	G	A	11:119880367	1.70731e-06	-0.272965	0.0564825	610	Phylum	Bacteria;Firmicutes
rs10411415	19	56061246	C	G	19:56061246	1.70642e-06	-0.351599	0.0723695	399	Species	Bacteria;Actinobacteria;Actinobacteria;Actinomycetales;Micrococcaceae;Rothia;ASV0016
rs4553629	16	9562524	C	T	16:9562524	1.70311e-06	-0.527279	0.109006	564	Species	Bacteria;Fusobacteria;Fusobacteriia;Fusobacteriales;Fusobacteriaceae;Fusobacterium;periodonticum
rs2672662	2	180925961	T	C	2:180925961	1.70271e-06	-0.393672	0.0814475	608	Genus	Bacteria;Actinobacteria;Actinobacteria;Actinomycetales;Micrococcaceae;Rothia
rs262302	2	180931461	T	C	2:180931461	1.70271e-06	-0.393672	0.0814475	608	Genus	Bacteria;Actinobacteria;Actinobacteria;Actinomycetales;Micrococcaceae;Rothia
rs17794575	2	181000827	C	G	2:181000827	1.6994e-06	-0.584108	0.120837	608	Genus	Bacteria;Actinobacteria;Actinobacteria;Actinomycetales;Micrococcaceae;Rothia
rs11858911	15	38867914	T	C	15:38867914	1.6886e-06	-0.386374	0.0792925	343	Species	Bacteria;Actinobacteria;Actinobacteria;Actinomycetales;Micrococcaceae;Rothia;mucilaginosa
rs2833683	21	33530740	G	A	21:33530740	1.68381e-06	-0.284611	0.0588574	610	Genus	Bacteria;Firmicutes;Negativicutes;Veillonellales;Veillonellaceae;Veillonella
rs12905439	15	99521883	C	G	15:99521883	1.67966e-06	-0.288975	0.0597527	609	Order	Bacteria;Firmicutes;Clostridia;Clostridiales
rs2322972	17	13695063	G	C	17:13695063	1.67878e-06	0.42956	0.0888216	610	Family	Bacteria;Bacteroidetes;Bacteroidia;Bacteroidales;Prevotellaceae
rs71504880	9	17878670	C	G	9:17878670	1.66838e-06	-0.401264	0.0829487	610	Family	Bacteria;Firmicutes;Negativicutes;Veillonellales;Veillonellaceae
rs13299721	9	17883391	C	G	9:17883391	1.66838e-06	-0.401264	0.0829487	610	Family	Bacteria;Firmicutes;Negativicutes;Veillonellales;Veillonellaceae
rs10963318	9	17887655	A	G	9:17887655	1.66607e-06	-0.400617	0.08281	610	Family	Bacteria;Firmicutes;Negativicutes;Veillonellales;Veillonellaceae
rs10963319	9	17887770	T	G	9:17887770	1.66607e-06	-0.400617	0.08281	610	Family	Bacteria;Firmicutes;Negativicutes;Veillonellales;Veillonellaceae
rs10055893	5	125672943	T	C	5:125672943	1.65099e-06	0.281018	0.0580628	607	Genus	Bacteria;Actinobacteria;Actinobacteria;Actinomycetales;Actinomycetaceae;Schaalia
rs71368576	17	5510702	C	T	17:5510702	1.63548e-06	-0.538535	0.111229	609	Order	Bacteria;Firmicutes;Clostridia;Clostridiales
rs35885754	17	5516960	T	C	17:5516960	1.63548e-06	-0.538535	0.111229	609	Order	Bacteria;Firmicutes;Clostridia;Clostridiales
rs35284216	17	5520722	C	T	17:5520722	1.63548e-06	-0.538535	0.111229	609	Order	Bacteria;Firmicutes;Clostridia;Clostridiales
rs1852576	6	46466608	G	A	6:46466608	1.6318e-06	-0.278996	0.0576172	608	Order	Bacteria;Actinobacteria;Actinobacteria;Actinomycetales
rs1852577	6	46466665	C	T	6:46466665	1.6318e-06	-0.278996	0.0576172	608	Order	Bacteria;Actinobacteria;Actinobacteria;Actinomycetales
rs7746912	6	46467874	A	C	6:46467874	1.6318e-06	-0.278996	0.0576172	608	Order	Bacteria;Actinobacteria;Actinobacteria;Actinomycetales
rs9369619	6	46468979	T	C	6:46468979	1.6318e-06	-0.278996	0.0576172	608	Order	Bacteria;Actinobacteria;Actinobacteria;Actinomycetales
rs9369620	6	46469301	T	C	6:46469301	1.6318e-06	-0.278996	0.0576172	608	Order	Bacteria;Actinobacteria;Actinobacteria;Actinomycetales
rs9395194	6	46469306	A	G	6:46469306	1.6318e-06	-0.278996	0.0576172	608	Order	Bacteria;Actinobacteria;Actinobacteria;Actinomycetales
rs9395195	6	46469494	A	C	6:46469494	1.6318e-06	-0.278996	0.0576172	608	Order	Bacteria;Actinobacteria;Actinobacteria;Actinomycetales
rs1881032	6	46469865	C	T	6:46469865	1.6318e-06	-0.278996	0.0576172	608	Order	Bacteria;Actinobacteria;Actinobacteria;Actinomycetales
rs9369621	6	46470271	C	T	6:46470271	1.6318e-06	-0.278996	0.0576172	608	Order	Bacteria;Actinobacteria;Actinobacteria;Actinomycetales
rs79845580	5	151114922	T	C	5:151114922	1.61776e-06	-0.365851	0.0755263	608	Genus	Bacteria;Proteobacteria;Gammaproteobacteria;Pasteurellales;Pasteurellaceae;Haemophilus
rs4744957	9	72523193	G	T	9:72523193	1.61522e-06	-0.289487	0.0597374	588	Species	Bacteria;Bacteroidetes;Bacteroidia;Bacteroidales;Prevotellaceae;Prevotella;histicola
rs4744958	9	72523194	A	T	9:72523194	1.61522e-06	-0.289487	0.0597374	588	Species	Bacteria;Bacteroidetes;Bacteroidia;Bacteroidales;Prevotellaceae;Prevotella;histicola
rs3754794	2	201246198	A	G	2:201246198	1.59577e-06	0.417465	0.0861285	606	Species	Bacteria;Firmicutes;Bacilli;Bacillales;Gemellaceae;Gemella;ASV0019
rs3739008	2	101612568	C	T	2:101612568	1.56383e-06	0.297152	0.0612569	609	Species	Bacteria;Firmicutes;Negativicutes;Veillonellales;Veillonellaceae;Veillonella;ASV0001
rs62152937	2	101613739	C	T	2:101613739	1.56383e-06	0.297152	0.0612569	609	Species	Bacteria;Firmicutes;Negativicutes;Veillonellales;Veillonellaceae;Veillonella;ASV0001
rs9349363	6	46459974	C	T	6:46459974	1.55477e-06	-0.279289	0.0575593	608	Order	Bacteria;Actinobacteria;Actinobacteria;Actinomycetales
rs2322972	17	13695063	G	C	17:13695063	1.54219e-06	0.430922	0.088782	610	Genus	Bacteria;Bacteroidetes;Bacteroidia;Bacteroidales;Prevotellaceae;Prevotella
rs34303684	15	99519259	G	C	15:99519259	1.5356e-06	-0.2898	0.059695	609	Order	Bacteria;Firmicutes;Clostridia;Clostridiales
rs11980456	7	29319249	G	A	7:29319249	1.51146e-06	-0.299078	0.0615657	610	Phylum	Bacteria;Proteobacteria
rs34781129	15	92565469	C	T	15:92565469	1.50863e-06	0.349716	0.0719804	607	Species	Bacteria;Firmicutes;Bacilli;Lactobacillales;Streptococcaceae;Streptococcus;ASV0009
rs9892725	17	7987516	T	C	17:7987516	1.50632e-06	0.299353	0.0616105	607	Genus	Bacteria;Actinobacteria;Actinobacteria;Actinomycetales;Actinomycetaceae;Schaalia
rs9466005	6	21224160	A	G	6:21224160	1.46793e-06	0.346497	0.0712306	603	Species	Bacteria;Actinobacteria;Actinobacteria;Actinomycetales;Actinomycetaceae;Schaalia;ASV0017
rs6742182	2	185535621	G	C	2:185535621	1.44245e-06	0.460708	0.0946473	608	Genus	Bacteria;Fusobacteria;Fusobacteriia;Fusobacteriales;Fusobacteriaceae;Fusobacterium
rs10514884	18	56119152	C	T	18:56119152	1.43892e-06	0.367983	0.0755876	606	Species	Bacteria;Firmicutes;Negativicutes;Veillonellales;Veillonellaceae;Megasphaera;micronuciformis
rs12652611	5	51365462	T	G	5:51365462	1.43534e-06	-0.384575	0.0789889	607	Species	Bacteria;Firmicutes;Bacilli;Lactobacillales;Streptococcaceae;Streptococcus;ASV0006
rs10471777	5	51366306	G	T	5:51366306	1.43534e-06	-0.384575	0.0789889	607	Species	Bacteria;Firmicutes;Bacilli;Lactobacillales;Streptococcaceae;Streptococcus;ASV0006
rs76473701	11	123719712	G	A	11:123719712	1.43101e-06	-0.626851	0.128734	607	Genus	Bacteria;Actinobacteria;Actinobacteria;Actinomycetales;Actinomycetaceae;Schaalia
rs2872712	16	9562589	C	T	16:9562589	1.39902e-06	-0.533691	0.109413	564	Species	Bacteria;Fusobacteria;Fusobacteriia;Fusobacteriales;Fusobacteriaceae;Fusobacterium;periodonticum
rs35820208	8	94916103	G	A	8:94916103	1.39632e-06	-0.630791	0.129416	610	Genus	Bacteria;Bacteroidetes;Bacteroidia;Bacteroidales;Prevotellaceae;Prevotella
rs11613755	12	93541984	G	T	12:93541984	1.38172e-06	0.409637	0.0840059	610	Phylum	Bacteria;Firmicutes
rs17276307	10	2764745	T	C	10:2764745	1.37823e-06	-0.381791	0.0782777	603	Species	Bacteria;Actinobacteria;Actinobacteria;Actinomycetales;Actinomycetaceae;Schaalia;ASV0017
rs8039678	15	91852839	C	T	15:91852839	1.37791e-06	-0.567047	0.116273	610	Phylum	Bacteria;Proteobacteria
rs11159893	14	89709927	A	G	14:89709927	1.37549e-06	0.277721	0.0569209	588	Species	Bacteria;Bacteroidetes;Bacteroidia;Bacteroidales;Prevotellaceae;Prevotella;histicola
rs4977989	9	25521354	G	A	9:25521354	1.375e-06	-0.280145	0.0574387	610	Phylum	Bacteria;Proteobacteria
rs9223	2	101609827	C	T	2:101609827	1.35195e-06	0.29908	0.0612764	609	Species	Bacteria;Firmicutes;Negativicutes;Veillonellales;Veillonellaceae;Veillonella;ASV0001
rs144152372	5	159565305	G	A	5:159565305	1.34714e-06	0.474319	0.0970959	569	Species	Bacteria;Bacteroidetes;Bacteroidia;Bacteroidales;Porphyromonadaceae;Porphyromonas;ASV0008
rs13297587	9	17886156	T	C	9:17886156	1.34605e-06	-0.405457	0.0830573	610	Genus	Bacteria;Firmicutes;Negativicutes;Veillonellales;Veillonellaceae;Veillonella
rs7275655	21	35358249	G	A	21:35358249	1.33187e-06	-0.409287	0.0838032	609	Family	Bacteria;Actinobacteria;Actinobacteria;Actinomycetales;Actinomycetaceae
rs2478853	9	134259443	C	T	9:134259443	1.32825e-06	-0.321514	0.0658237	609	Order	Bacteria;Firmicutes;Clostridia;Clostridiales
rs77132553	7	15581568	G	C	7:15581568	1.3246e-06	0.307473	0.0629419	609	Species	Bacteria;Firmicutes;Negativicutes;Veillonellales;Veillonellaceae;Veillonella;ASV0001
rs61393787	2	180987358	A	G	2:180987358	1.30666e-06	-0.524283	0.107261	608	Order	Bacteria;Actinobacteria;Actinobacteria;Actinomycetales
rs17794144	2	180988966	G	A	2:180988966	1.30666e-06	-0.524283	0.107261	608	Order	Bacteria;Actinobacteria;Actinobacteria;Actinomycetales
rs1338392	1	247765394	C	T	1:247765394	1.2809e-06	0.379799	0.0775753	564	Species	Bacteria;Fusobacteria;Fusobacteriia;Fusobacteriales;Fusobacteriaceae;Fusobacterium;periodonticum
rs4977676	9	25532512	T	C	9:25532512	1.26308e-06	0.273611	0.0558997	610	Phylum	Bacteria;Firmicutes
rs4921172	5	160461049	T	G	5:160461049	1.26168e-06	-0.29583	0.060424	598	Genus	Bacteria;Proteobacteria;Betaproteobacteria;Neisseriales;Neisseriaceae;Neisseria
rs7712307	5	160467612	C	T	5:160467612	1.26168e-06	-0.29583	0.060424	598	Genus	Bacteria;Proteobacteria;Betaproteobacteria;Neisseriales;Neisseriaceae;Neisseria
rs10005282	4	149400702	G	A	4:149400702	1.24876e-06	-0.287041	0.0586136	608	Genus	Bacteria;Fusobacteria;Fusobacteriia;Fusobacteriales;Fusobacteriaceae;Fusobacterium
rs75549631	7	69790248	T	C	7:69790248	1.23839e-06	0.439251	0.0896561	603	Species	Bacteria;Actinobacteria;Actinobacteria;Actinomycetales;Actinomycetaceae;Schaalia;ASV0017
rs12910718	15	91870100	C	A	15:91870100	1.21988e-06	-0.575854	0.117478	610	Phylum	Bacteria;Proteobacteria
rs978890	4	138743944	G	A	4:138743944	1.21087e-06	0.445369	0.0908289	609	Order	Bacteria;Fusobacteria;Fusobacteriia;Fusobacteriales
rs7955816	12	133196733	C	T	12:133196733	1.2081e-06	0.290276	0.0591719	588	Species	Bacteria;Bacteroidetes;Bacteroidia;Bacteroidales;Prevotellaceae;Prevotella;histicola
rs10113596	8	58993037	G	C	8:58993037	1.20355e-06	-0.352112	0.0717931	610	Order	Bacteria;Bacteroidetes;Bacteroidia;Bacteroidales
rs6471680	8	59001612	G	A	8:59001612	1.1837e-06	-0.352116	0.0717443	610	Order	Bacteria;Bacteroidetes;Bacteroidia;Bacteroidales
rs9460610	6	21224293	C	T	6:21224293	1.1455e-06	0.357668	0.0727677	603	Species	Bacteria;Actinobacteria;Actinobacteria;Actinomycetales;Actinomycetaceae;Schaalia;ASV0017
rs3027292	17	7987718	T	C	17:7987718	1.13601e-06	0.302984	0.0616252	607	Genus	Bacteria;Actinobacteria;Actinobacteria;Actinomycetales;Actinomycetaceae;Schaalia
rs3027294	17	7987746	A	C	17:7987746	1.13601e-06	0.302984	0.0616252	607	Genus	Bacteria;Actinobacteria;Actinobacteria;Actinomycetales;Actinomycetaceae;Schaalia
rs80354619	7	69872487	C	T	7:69872487	1.13334e-06	0.424183	0.0862621	603	Species	Bacteria;Actinobacteria;Actinobacteria;Actinomycetales;Actinomycetaceae;Schaalia;ASV0017
rs642770	11	79688804	C	A	11:79688804	1.11943e-06	-0.277184	0.0563423	606	Species	Bacteria;Firmicutes;Negativicutes;Veillonellales;Veillonellaceae;Megasphaera;micronuciformis
rs10975743	9	6679356	T	C	9:6679356	1.11675e-06	-0.560489	0.113923	609	Order	Bacteria;Fusobacteria;Fusobacteriia;Fusobacteriales
rs61871520	11	2625683	A	G	11:2625683	1.11412e-06	-0.392657	0.0798026	609	Order	Bacteria;Firmicutes;Clostridia;Clostridiales
rs7947972	11	2626305	A	G	11:2626305	1.11412e-06	-0.392657	0.0798026	609	Order	Bacteria;Firmicutes;Clostridia;Clostridiales
rs7108478	11	2628804	A	G	11:2628804	1.11412e-06	-0.392657	0.0798026	609	Order	Bacteria;Firmicutes;Clostridia;Clostridiales
rs17273914	13	103702733	G	A	13:103702733	1.11346e-06	-0.377921	0.0768071	610	Genus	Bacteria;Bacteroidetes;Bacteroidia;Bacteroidales;Prevotellaceae;Prevotella
rs10428324	4	15983317	T	C	4:15983317	1.10328e-06	0.327719	0.066523	564	Species	Bacteria;Fusobacteria;Fusobacteriia;Fusobacteriales;Fusobacteriaceae;Fusobacterium;periodonticum
rs41285069	3	25622447	G	T	3:25622447	1.10143e-06	-0.572387	0.116275	609	Order	Bacteria;Fusobacteria;Fusobacteriia;Fusobacteriales
rs580816	11	79706237	C	T	11:79706237	1.09632e-06	-0.277648	0.056388	606	Species	Bacteria;Firmicutes;Negativicutes;Veillonellales;Veillonellaceae;Megasphaera;micronuciformis
rs6945846	7	114402916	T	C	7:114402916	1.08505e-06	-0.344444	0.0699286	610	Order	Bacteria;Bacteroidetes;Bacteroidia;Bacteroidales
rs12376773	9	17887065	G	A	9:17887065	1.08504e-06	-0.408299	0.0828922	610	Family	Bacteria;Firmicutes;Negativicutes;Veillonellales;Veillonellaceae
rs7858726	9	6668281	A	G	9:6668281	1.06933e-06	-0.564219	0.114476	609	Order	Bacteria;Fusobacteria;Fusobacteriia;Fusobacteriales
rs4610421	5	51399401	G	C	5:51399401	1.05242e-06	-0.38725	0.0785161	607	Species	Bacteria;Firmicutes;Bacilli;Lactobacillales;Streptococcaceae;Streptococcus;ASV0006
rs17143063	11	81601292	G	A	11:81601292	1.03535e-06	-0.478219	0.0968933	606	Species	Bacteria;Firmicutes;Negativicutes;Veillonellales;Veillonellaceae;Megasphaera;micronuciformis
rs11077346	16	3550147	C	A	16:3550147	1.02941e-06	-0.316028	0.0640205	610	Phylum	Bacteria;Proteobacteria
rs12797641	11	2625062	G	A	11:2625062	1.02125e-06	-0.394964	0.0799839	609	Order	Bacteria;Firmicutes;Clostridia;Clostridiales
rs9667198	11	2627655	G	A	11:2627655	1.02125e-06	-0.394964	0.0799839	609	Order	Bacteria;Firmicutes;Clostridia;Clostridiales
rs12235247	9	8302233	T	G	9:8302233	1.01765e-06	-0.435145	0.0881095	610	Order	Bacteria;Bacteroidetes;Bacteroidia;Bacteroidales
rs4842033	9	138654157	C	T	9:138654157	1.01552e-06	-0.351585	0.0711815	608	Order	Bacteria;Actinobacteria;Actinobacteria;Actinomycetales
rs35820881	12	40132272	C	T	12:40132272	9.95357e-07	-0.522946	0.10579	609	Order	Bacteria;Fusobacteria;Fusobacteriia;Fusobacteriales
rs6061763	20	60292790	G	T	20:60292790	9.9326e-07	0.388229	0.0785221	603	Species	Bacteria;Actinobacteria;Actinobacteria;Actinomycetales;Actinomycetaceae;Schaalia;ASV0017
rs11073487	15	96971630	C	T	15:96971630	9.83373e-07	-0.300362	0.0607328	610	Phylum	Bacteria;Firmicutes
rs11073488	15	96971686	G	A	15:96971686	9.83373e-07	-0.300362	0.0607328	610	Phylum	Bacteria;Firmicutes
rs5999345	22	34816876	T	G	22:34816876	9.68935e-07	-0.630003	0.127309	610	Order	Bacteria;Bacteroidetes;Bacteroidia;Bacteroidales
rs12484012	22	34819749	A	T	22:34819749	9.68935e-07	-0.630003	0.127309	610	Order	Bacteria;Bacteroidetes;Bacteroidia;Bacteroidales
rs61296463	22	34840527	T	C	22:34840527	9.68935e-07	-0.630003	0.127309	610	Order	Bacteria;Bacteroidetes;Bacteroidia;Bacteroidales
rs10483177	22	34840736	T	A	22:34840736	9.68935e-07	-0.630003	0.127309	610	Order	Bacteria;Bacteroidetes;Bacteroidia;Bacteroidales
rs6075632	20	2073498	T	A	20:2073498	9.68314e-07	0.574239	0.116031	607	Genus	Bacteria;Actinobacteria;Actinobacteria;Actinomycetales;Actinomycetaceae;Schaalia
rs4930137	11	2630594	T	C	11:2630594	9.66347e-07	-0.394407	0.0796902	609	Order	Bacteria;Firmicutes;Clostridia;Clostridiales
rs4072093	4	3827281	G	A	4:3827281	9.36454e-07	0.341348	0.0688787	607	Species	Bacteria;Firmicutes;Bacilli;Lactobacillales;Streptococcaceae;Streptococcus;ASV0006
rs12652629	5	160455199	G	T	5:160455199	9.31172e-07	0.30149	0.0608124	598	Genus	Bacteria;Proteobacteria;Betaproteobacteria;Neisseriales;Neisseriaceae;Neisseria
rs10515818	5	160460153	T	A	5:160460153	9.31172e-07	0.30149	0.0608124	598	Genus	Bacteria;Proteobacteria;Betaproteobacteria;Neisseriales;Neisseriaceae;Neisseria
rs144488014	5	160466492	A	G	5:160466492	9.31172e-07	0.30149	0.0608124	598	Genus	Bacteria;Proteobacteria;Betaproteobacteria;Neisseriales;Neisseriaceae;Neisseria
rs7735776	5	160467614	T	C	5:160467614	9.31172e-07	0.30149	0.0608124	598	Genus	Bacteria;Proteobacteria;Betaproteobacteria;Neisseriales;Neisseriaceae;Neisseria
rs34644916	11	81621021	G	A	11:81621021	9.19686e-07	-0.473096	0.0953914	606	Species	Bacteria;Firmicutes;Negativicutes;Veillonellales;Veillonellaceae;Megasphaera;micronuciformis
rs635035	11	79705861	C	T	11:79705861	9.18639e-07	-0.279016	0.056256	606	Species	Bacteria;Firmicutes;Negativicutes;Veillonellales;Veillonellaceae;Megasphaera;micronuciformis
rs2255424	10	119321449	T	C	10:119321449	9.16128e-07	0.294116	0.0592857	598	Genus	Bacteria;Proteobacteria;Betaproteobacteria;Neisseriales;Neisseriaceae;Neisseria
rs76350648	8	89800669	T	C	8:89800669	9.14527e-07	-0.807308	0.16143	343	Species	Bacteria;Actinobacteria;Actinobacteria;Actinomycetales;Micrococcaceae;Rothia;mucilaginosa
rs1389843	5	62585230	C	T	5:62585230	9.10603e-07	-0.37733	0.0759962	567	Species	Bacteria;Firmicutes;Negativicutes;Veillonellales;Veillonellaceae;Veillonella;rogosae
rs55886081	5	62586794	G	T	5:62586794	9.10603e-07	-0.37733	0.0759962	567	Species	Bacteria;Firmicutes;Negativicutes;Veillonellales;Veillonellaceae;Veillonella;rogosae
rs62082141	17	56520595	T	C	17:56520595	8.64816e-07	-0.450796	0.0906056	569	Species	Bacteria;Bacteroidetes;Bacteroidia;Bacteroidales;Porphyromonadaceae;Porphyromonas;ASV0008
rs67577153	12	130445611	T	A	12:130445611	8.49329e-07	-0.371145	0.0745129	550	Species	Bacteria;Proteobacteria;Betaproteobacteria;Neisseriales;Neisseriaceae;Neisseria;ASV0004
rs10821084	9	95951622	T	A	9:95951622	8.48119e-07	-0.437272	0.08788	607	Species	Bacteria;Firmicutes;Bacilli;Lactobacillales;Streptococcaceae;Streptococcus;ASV0006
rs4965294	15	100799726	G	A	15:100799726	8.28777e-07	-0.308873	0.0620051	596	Genus	Bacteria;Bacteroidetes;Bacteroidia;Bacteroidales;Porphyromonadaceae;Porphyromonas
rs34959616	5	160398823	T	C	5:160398823	8.18041e-07	0.290694	0.058327	598	Genus	Bacteria;Proteobacteria;Betaproteobacteria;Neisseriales;Neisseriaceae;Neisseria
rs17058591	5	160399249	G	A	5:160399249	8.18041e-07	0.290694	0.058327	598	Genus	Bacteria;Proteobacteria;Betaproteobacteria;Neisseriales;Neisseriaceae;Neisseria
rs1198063	10	60770873	T	A	10:60770873	8.16872e-07	-0.29578	0.0592371	512	Species	Bacteria;Bacteroidetes;Bacteroidia;Bacteroidales;Prevotellaceae;Prevotella;pallens
rs13297587	9	17886156	T	C	9:17886156	8.00987e-07	-0.413887	0.0829924	610	Family	Bacteria;Firmicutes;Negativicutes;Veillonellales;Veillonellaceae
rs73132394	3	82112774	G	C	3:82112774	8.00363e-07	-0.382999	0.0767924	607	Species	Bacteria;Proteobacteria;Gammaproteobacteria;Pasteurellales;Pasteurellaceae;Haemophilus;parainfluenzae
rs12376022	9	25519811	G	T	9:25519811	7.80187e-07	-0.286001	0.057288	610	Phylum	Bacteria;Proteobacteria
rs76477798	5	62599071	C	A	5:62599071	7.53361e-07	-0.37685	0.0753188	567	Species	Bacteria;Firmicutes;Negativicutes;Veillonellales;Veillonellaceae;Veillonella;rogosae
rs12770128	10	118881504	C	T	10:118881504	7.42954e-07	0.374506	0.0748662	608	Class	Bacteria;Firmicutes;Bacilli
rs34858703	2	171105884	A	G	2:171105884	7.2578e-07	0.464413	0.0927505	607	Family	Bacteria;Firmicutes;Clostridia;Clostridiales;Lachnospiraceae_[XIV]
rs1538992	6	46442768	T	G	6:46442768	7.22623e-07	-0.301595	0.0602237	608	Genus	Bacteria;Actinobacteria;Actinobacteria;Actinomycetales;Micrococcaceae;Rothia
rs1534362	6	46443928	C	A	6:46443928	7.22623e-07	-0.301595	0.0602237	608	Genus	Bacteria;Actinobacteria;Actinobacteria;Actinomycetales;Micrococcaceae;Rothia
rs4714939	6	46448455	T	C	6:46448455	7.22623e-07	-0.301595	0.0602237	608	Genus	Bacteria;Actinobacteria;Actinobacteria;Actinomycetales;Micrococcaceae;Rothia
rs2153616	6	46450330	A	T	6:46450330	7.22623e-07	-0.301595	0.0602237	608	Genus	Bacteria;Actinobacteria;Actinobacteria;Actinomycetales;Micrococcaceae;Rothia
rs2153617	6	46450409	G	A	6:46450409	7.22623e-07	-0.301595	0.0602237	608	Genus	Bacteria;Actinobacteria;Actinobacteria;Actinomycetales;Micrococcaceae;Rothia
rs7754555	6	46450956	C	T	6:46450956	7.22623e-07	-0.301595	0.0602237	608	Genus	Bacteria;Actinobacteria;Actinobacteria;Actinomycetales;Micrococcaceae;Rothia
rs62025672	15	99525484	G	A	15:99525484	7.18414e-07	-0.29831	0.0595549	609	Order	Bacteria;Firmicutes;Clostridia;Clostridiales
rs1538993	6	46441428	A	G	6:46441428	7.0363e-07	-0.302877	0.0604154	608	Genus	Bacteria;Actinobacteria;Actinobacteria;Actinomycetales;Micrococcaceae;Rothia
rs10447093	5	51381489	T	A	5:51381489	6.67589e-07	-0.389981	0.0776258	607	Species	Bacteria;Firmicutes;Bacilli;Lactobacillales;Streptococcaceae;Streptococcus;ASV0006
rs10069128	5	51382311	C	G	5:51382311	6.67589e-07	-0.389981	0.0776258	607	Species	Bacteria;Firmicutes;Bacilli;Lactobacillales;Streptococcaceae;Streptococcus;ASV0006
rs9291953	5	51389207	A	G	5:51389207	6.67589e-07	-0.389981	0.0776258	607	Species	Bacteria;Firmicutes;Bacilli;Lactobacillales;Streptococcaceae;Streptococcus;ASV0006
rs28793599	5	51390435	A	C	5:51390435	6.67589e-07	-0.389981	0.0776258	607	Species	Bacteria;Firmicutes;Bacilli;Lactobacillales;Streptococcaceae;Streptococcus;ASV0006
rs56781059	5	51390624	C	T	5:51390624	6.67589e-07	-0.389981	0.0776258	607	Species	Bacteria;Firmicutes;Bacilli;Lactobacillales;Streptococcaceae;Streptococcus;ASV0006
rs9763021	5	51393758	C	T	5:51393758	6.67589e-07	-0.389981	0.0776258	607	Species	Bacteria;Firmicutes;Bacilli;Lactobacillales;Streptococcaceae;Streptococcus;ASV0006
rs59551568	5	51396821	A	G	5:51396821	6.67589e-07	-0.389981	0.0776258	607	Species	Bacteria;Firmicutes;Bacilli;Lactobacillales;Streptococcaceae;Streptococcus;ASV0006
rs35313566	15	101924074	C	T	15:101924074	6.59499e-07	-0.3705	0.073715	609	Order	Bacteria;Firmicutes;Clostridia;Clostridiales
rs9650697	9	25518736	G	A	9:25518736	6.36536e-07	-0.288516	0.0573237	610	Phylum	Bacteria;Proteobacteria
rs6945846	7	114402916	T	C	7:114402916	6.2671e-07	-0.351485	0.0697916	610	Genus	Bacteria;Bacteroidetes;Bacteroidia;Bacteroidales;Prevotellaceae;Prevotella
rs9650696	9	25518613	C	G	9:25518613	6.12637e-07	-0.289496	0.0574312	610	Phylum	Bacteria;Proteobacteria
rs56015548	1	247101980	C	T	1:247101980	6.07407e-07	-0.459911	0.0912079	610	Order	Bacteria;Bacteroidetes;Bacteroidia;Bacteroidales
rs142459613	3	109022978	G	A	3:109022978	6.00022e-07	-0.492179	0.0975352	596	Genus	Bacteria;Bacteroidetes;Bacteroidia;Bacteroidales;Porphyromonadaceae;Porphyromonas
rs6885494	5	51378554	G	A	5:51378554	5.97171e-07	-0.3912	0.0775251	607	Species	Bacteria;Firmicutes;Bacilli;Lactobacillales;Streptococcaceae;Streptococcus;ASV0006
rs4860382	4	61875930	T	G	4:61875930	5.91228e-07	-0.292395	0.0579197	605	Species	Bacteria;Firmicutes;Negativicutes;Veillonellales;Veillonellaceae;Veillonella;parvula
rs9901446	17	5444594	G	C	17:5444594	5.9011e-07	-0.571039	0.113115	609	Order	Bacteria;Firmicutes;Clostridia;Clostridiales
rs310446	19	56051432	G	A	19:56051432	5.85084e-07	-0.358383	0.0705627	399	Species	Bacteria;Actinobacteria;Actinobacteria;Actinomycetales;Micrococcaceae;Rothia;ASV0016
rs34837414	19	56052008	C	T	19:56052008	5.85084e-07	-0.358383	0.0705627	399	Species	Bacteria;Actinobacteria;Actinobacteria;Actinomycetales;Micrococcaceae;Rothia;ASV0016
rs61026851	4	30074493	A	G	4:30074493	5.78493e-07	-0.790899	0.155651	399	Species	Bacteria;Actinobacteria;Actinobacteria;Actinomycetales;Micrococcaceae;Rothia;ASV0016
rs6881473	5	51399001	A	C	5:51399001	5.76e-07	-0.393987	0.0779664	607	Species	Bacteria;Firmicutes;Bacilli;Lactobacillales;Streptococcaceae;Streptococcus;ASV0006
rs78355285	14	63790624	G	A	14:63790624	5.66374e-07	-0.472747	0.093492	608	Genus	Bacteria;Proteobacteria;Gammaproteobacteria;Pasteurellales;Pasteurellaceae;Haemophilus
rs4977989	9	25521354	G	A	9:25521354	5.61503e-07	0.287889	0.0569166	610	Phylum	Bacteria;Firmicutes
rs566353	11	60715712	C	T	11:60715712	5.55601e-07	0.283012	0.0559281	609	Order	Bacteria;Firmicutes;Clostridia;Clostridiales
rs144152372	5	159565305	G	A	5:159565305	5.54003e-07	0.479223	0.0946905	608	Genus	Bacteria;Fusobacteria;Fusobacteriia;Fusobacteriales;Fusobacteriaceae;Fusobacterium
rs197616	1	57685521	G	T	1:57685521	5.3533e-07	-0.365602	0.0721429	608	Genus	Bacteria;Actinobacteria;Actinobacteria;Actinomycetales;Micrococcaceae;Rothia
rs13190348	5	160417577	C	A	5:160417577	5.05571e-07	0.303415	0.0597271	598	Genus	Bacteria;Proteobacteria;Betaproteobacteria;Neisseriales;Neisseriaceae;Neisseria
rs1829153	5	160428091	T	G	5:160428091	5.05571e-07	0.303415	0.0597271	598	Genus	Bacteria;Proteobacteria;Betaproteobacteria;Neisseriales;Neisseriaceae;Neisseria
rs1516657	5	160435267	C	A	5:160435267	5.05571e-07	0.303415	0.0597271	598	Genus	Bacteria;Proteobacteria;Betaproteobacteria;Neisseriales;Neisseriaceae;Neisseria
rs17058636	5	160453675	G	T	5:160453675	5.05571e-07	0.303415	0.0597271	598	Genus	Bacteria;Proteobacteria;Betaproteobacteria;Neisseriales;Neisseriaceae;Neisseria
rs1516660	5	160412665	A	G	5:160412665	4.84519e-07	0.303547	0.0596541	598	Genus	Bacteria;Proteobacteria;Betaproteobacteria;Neisseriales;Neisseriaceae;Neisseria
rs34947611	5	160419380	G	A	5:160419380	4.84519e-07	0.303547	0.0596541	598	Genus	Bacteria;Proteobacteria;Betaproteobacteria;Neisseriales;Neisseriaceae;Neisseria
rs1850304	5	160419699	T	C	5:160419699	4.84519e-07	0.303547	0.0596541	598	Genus	Bacteria;Proteobacteria;Betaproteobacteria;Neisseriales;Neisseriaceae;Neisseria
rs1818604	5	160421193	C	A	5:160421193	4.84519e-07	0.303547	0.0596541	598	Genus	Bacteria;Proteobacteria;Betaproteobacteria;Neisseriales;Neisseriaceae;Neisseria
rs6556534	5	160422773	A	G	5:160422773	4.84519e-07	0.303547	0.0596541	598	Genus	Bacteria;Proteobacteria;Betaproteobacteria;Neisseriales;Neisseriaceae;Neisseria
rs10462925	5	160423989	A	T	5:160423989	4.84519e-07	0.303547	0.0596541	598	Genus	Bacteria;Proteobacteria;Betaproteobacteria;Neisseriales;Neisseriaceae;Neisseria
rs6888946	5	160424336	T	C	5:160424336	4.84519e-07	0.303547	0.0596541	598	Genus	Bacteria;Proteobacteria;Betaproteobacteria;Neisseriales;Neisseriaceae;Neisseria
rs6868046	5	160425126	G	A	5:160425126	4.84519e-07	0.303547	0.0596541	598	Genus	Bacteria;Proteobacteria;Betaproteobacteria;Neisseriales;Neisseriaceae;Neisseria
rs6873019	5	160425690	G	C	5:160425690	4.84519e-07	0.303547	0.0596541	598	Genus	Bacteria;Proteobacteria;Betaproteobacteria;Neisseriales;Neisseriaceae;Neisseria
rs1829152	5	160428090	A	G	5:160428090	4.84519e-07	0.303547	0.0596541	598	Genus	Bacteria;Proteobacteria;Betaproteobacteria;Neisseriales;Neisseriaceae;Neisseria
rs13164168	5	160430557	G	A	5:160430557	4.84519e-07	0.303547	0.0596541	598	Genus	Bacteria;Proteobacteria;Betaproteobacteria;Neisseriales;Neisseriaceae;Neisseria
rs6869734	5	160433250	T	C	5:160433250	4.84519e-07	0.303547	0.0596541	598	Genus	Bacteria;Proteobacteria;Betaproteobacteria;Neisseriales;Neisseriaceae;Neisseria
rs11135140	5	160436102	T	C	5:160436102	4.84519e-07	0.303547	0.0596541	598	Genus	Bacteria;Proteobacteria;Betaproteobacteria;Neisseriales;Neisseriaceae;Neisseria
rs12656276	5	160444941	A	G	5:160444941	4.84519e-07	0.303547	0.0596541	598	Genus	Bacteria;Proteobacteria;Betaproteobacteria;Neisseriales;Neisseriaceae;Neisseria
rs4965294	15	100799726	G	A	15:100799726	4.80464e-07	-0.32106	0.0630393	569	Species	Bacteria;Bacteroidetes;Bacteroidia;Bacteroidales;Porphyromonadaceae;Porphyromonas;ASV0008
rs75593713	4	64156794	G	A	4:64156794	4.75864e-07	-0.577864	0.113509	610	Family	Bacteria;Bacteroidetes;Bacteroidia;Bacteroidales;Prevotellaceae
rs6881380	5	160405275	T	C	5:160405275	4.72926e-07	0.304482	0.0597815	598	Genus	Bacteria;Proteobacteria;Betaproteobacteria;Neisseriales;Neisseriaceae;Neisseria
rs10807342	6	46451316	T	C	6:46451316	4.70035e-07	-0.307212	0.0603143	608	Order	Bacteria;Actinobacteria;Actinobacteria;Actinomycetales
rs150609404	5	51379948	G	C	5:51379948	4.68212e-07	-0.396594	0.0778493	607	Species	Bacteria;Firmicutes;Bacilli;Lactobacillales;Streptococcaceae;Streptococcus;ASV0006
rs7735837	5	51380508	G	C	5:51380508	4.68212e-07	-0.396594	0.0778493	607	Species	Bacteria;Firmicutes;Bacilli;Lactobacillales;Streptococcaceae;Streptococcus;ASV0006
rs7718655	5	51380571	A	G	5:51380571	4.68212e-07	-0.396594	0.0778493	607	Species	Bacteria;Firmicutes;Bacilli;Lactobacillales;Streptococcaceae;Streptococcus;ASV0006
rs10447116	5	51382081	G	A	5:51382081	4.68212e-07	-0.396594	0.0778493	607	Species	Bacteria;Firmicutes;Bacilli;Lactobacillales;Streptococcaceae;Streptococcus;ASV0006
rs117946786	5	51387012	A	C	5:51387012	4.68212e-07	-0.396594	0.0778493	607	Species	Bacteria;Firmicutes;Bacilli;Lactobacillales;Streptococcaceae;Streptococcus;ASV0006
rs4612018	5	51388888	C	T	5:51388888	4.68212e-07	-0.396594	0.0778493	607	Species	Bacteria;Firmicutes;Bacilli;Lactobacillales;Streptococcaceae;Streptococcus;ASV0006
rs10471351	5	51389603	C	A	5:51389603	4.68212e-07	-0.396594	0.0778493	607	Species	Bacteria;Firmicutes;Bacilli;Lactobacillales;Streptococcaceae;Streptococcus;ASV0006
rs57588166	5	51390509	G	A	5:51390509	4.68212e-07	-0.396594	0.0778493	607	Species	Bacteria;Firmicutes;Bacilli;Lactobacillales;Streptococcaceae;Streptococcus;ASV0006
rs57671253	5	51390604	G	C	5:51390604	4.68212e-07	-0.396594	0.0778493	607	Species	Bacteria;Firmicutes;Bacilli;Lactobacillales;Streptococcaceae;Streptococcus;ASV0006
rs13357112	5	51391515	G	T	5:51391515	4.68212e-07	-0.396594	0.0778493	607	Species	Bacteria;Firmicutes;Bacilli;Lactobacillales;Streptococcaceae;Streptococcus;ASV0006
rs6861077	5	51393342	C	A	5:51393342	4.68212e-07	-0.396594	0.0778493	607	Species	Bacteria;Firmicutes;Bacilli;Lactobacillales;Streptococcaceae;Streptococcus;ASV0006
rs10940229	5	51393682	A	G	5:51393682	4.68212e-07	-0.396594	0.0778493	607	Species	Bacteria;Firmicutes;Bacilli;Lactobacillales;Streptococcaceae;Streptococcus;ASV0006
rs9764437	5	51393731	G	T	5:51393731	4.68212e-07	-0.396594	0.0778493	607	Species	Bacteria;Firmicutes;Bacilli;Lactobacillales;Streptococcaceae;Streptococcus;ASV0006
rs139772278	5	51395230	C	T	5:51395230	4.68212e-07	-0.396594	0.0778493	607	Species	Bacteria;Firmicutes;Bacilli;Lactobacillales;Streptococcaceae;Streptococcus;ASV0006
rs6889887	5	51397251	C	T	5:51397251	4.68212e-07	-0.396594	0.0778493	607	Species	Bacteria;Firmicutes;Bacilli;Lactobacillales;Streptococcaceae;Streptococcus;ASV0006
rs10063509	5	51398162	G	A	5:51398162	4.68212e-07	-0.396594	0.0778493	607	Species	Bacteria;Firmicutes;Bacilli;Lactobacillales;Streptococcaceae;Streptococcus;ASV0006
rs6860563	5	51398969	C	T	5:51398969	4.68212e-07	-0.396594	0.0778493	607	Species	Bacteria;Firmicutes;Bacilli;Lactobacillales;Streptococcaceae;Streptococcus;ASV0006
rs10815462	9	6671045	G	A	9:6671045	4.42989e-07	-0.583597	0.114316	609	Order	Bacteria;Fusobacteria;Fusobacteriia;Fusobacteriales
rs7247650	19	56060735	A	G	19:56060735	4.4255e-07	-0.361592	0.0704147	399	Species	Bacteria;Actinobacteria;Actinobacteria;Actinomycetales;Micrococcaceae;Rothia;ASV0016
rs197616	1	57685521	G	T	1:57685521	4.36175e-07	-0.367051	0.0718541	608	Order	Bacteria;Actinobacteria;Actinobacteria;Actinomycetales
rs6945846	7	114402916	T	C	7:114402916	4.12146e-07	-0.357154	0.0697669	610	Family	Bacteria;Bacteroidetes;Bacteroidia;Bacteroidales;Prevotellaceae
rs522141	11	60713077	G	A	11:60713077	4.11633e-07	0.284841	0.0556375	609	Order	Bacteria;Firmicutes;Clostridia;Clostridiales
rs668338	11	60713358	A	T	11:60713358	4.11633e-07	0.284841	0.0556375	609	Order	Bacteria;Firmicutes;Clostridia;Clostridiales
rs1181889	1	3671027	T	C	1:3671027	4.10411e-07	-0.462561	0.0903309	603	Genus	Bacteria;Fusobacteria;Fusobacteriia;Fusobacteriales;Leptotrichiaceae;Leptotrichia
rs3980584	5	160428306	C	G	5:160428306	3.92413e-07	0.307543	0.0599494	598	Genus	Bacteria;Proteobacteria;Betaproteobacteria;Neisseriales;Neisseriaceae;Neisseria
rs12593910	15	96970958	C	T	15:96970958	3.88982e-07	0.310139	0.0604486	610	Phylum	Bacteria;Proteobacteria
rs1181888	1	3671791	A	G	1:3671791	3.78037e-07	-0.46283	0.0900994	603	Genus	Bacteria;Fusobacteria;Fusobacteriia;Fusobacteriales;Leptotrichiaceae;Leptotrichia
rs35820208	8	94916103	G	A	8:94916103	3.64728e-07	-0.66441	0.129181	610	Family	Bacteria;Bacteroidetes;Bacteroidia;Bacteroidales;Prevotellaceae
rs2141222	6	46440849	T	G	6:46440849	3.6201e-07	-0.31113	0.0604734	608	Order	Bacteria;Actinobacteria;Actinobacteria;Actinomycetales
rs75501049	7	69852767	T	C	7:69852767	3.51925e-07	0.450313	0.0874238	603	Species	Bacteria;Actinobacteria;Actinobacteria;Actinomycetales;Actinomycetaceae;Schaalia;ASV0017
rs11858472	15	97043663	C	T	15:97043663	3.41427e-07	0.316178	0.0612944	588	Species	Bacteria;Bacteroidetes;Bacteroidia;Bacteroidales;Prevotellaceae;Prevotella;histicola
rs75593713	4	64156794	G	A	4:64156794	3.40646e-07	-0.58547	0.113537	610	Order	Bacteria;Bacteroidetes;Bacteroidia;Bacteroidales
rs79529364	9	31447887	G	A	9:31447887	3.17345e-07	0.686657	0.13269	567	Species	Bacteria;Firmicutes;Negativicutes;Veillonellales;Veillonellaceae;Veillonella;rogosae
rs6887213	5	51378819	C	T	5:51378819	2.73796e-07	-0.403498	0.0776034	607	Species	Bacteria;Firmicutes;Bacilli;Lactobacillales;Streptococcaceae;Streptococcus;ASV0006
rs79845580	5	151114922	T	C	5:151114922	2.71336e-07	-0.391406	0.0752553	609	Family	Bacteria;Proteobacteria;Gammaproteobacteria;Pasteurellales;Pasteurellaceae
rs12376022	9	25519811	G	T	9:25519811	2.53105e-07	0.2959	0.0567464	610	Phylum	Bacteria;Firmicutes
rs541426	11	60722745	G	A	11:60722745	2.47665e-07	0.293356	0.0562121	609	Order	Bacteria;Firmicutes;Clostridia;Clostridiales
rs197621	1	57689631	G	A	1:57689631	2.37807e-07	-0.353821	0.067695	608	Order	Bacteria;Actinobacteria;Actinobacteria;Actinomycetales
rs73132394	3	82112774	G	C	3:82112774	2.36663e-07	-0.399678	0.076455	608	Genus	Bacteria;Proteobacteria;Gammaproteobacteria;Pasteurellales;Pasteurellaceae;Haemophilus
rs1181886	1	3674754	A	T	1:3674754	2.30857e-07	-0.436138	0.0833449	603	Genus	Bacteria;Fusobacteria;Fusobacteriia;Fusobacteriales;Leptotrichiaceae;Leptotrichia
rs1181880	1	3678904	C	T	1:3678904	2.25303e-07	-0.475008	0.0906914	603	Genus	Bacteria;Fusobacteria;Fusobacteriia;Fusobacteriales;Leptotrichiaceae;Leptotrichia
rs12101393	15	92570921	C	G	15:92570921	2.20614e-07	0.34895	0.0665771	607	Species	Bacteria;Firmicutes;Bacilli;Lactobacillales;Streptococcaceae;Streptococcus;ASV0009
rs12101918	15	92571107	A	G	15:92571107	2.20614e-07	0.34895	0.0665771	607	Species	Bacteria;Firmicutes;Bacilli;Lactobacillales;Streptococcaceae;Streptococcus;ASV0009
rs12101386	15	92571283	G	T	15:92571283	2.20614e-07	0.34895	0.0665771	607	Species	Bacteria;Firmicutes;Bacilli;Lactobacillales;Streptococcaceae;Streptococcus;ASV0009
rs12906208	15	92571691	G	A	15:92571691	2.20614e-07	0.34895	0.0665771	607	Species	Bacteria;Firmicutes;Bacilli;Lactobacillales;Streptococcaceae;Streptococcus;ASV0009
rs10975728	9	6670448	T	C	9:6670448	2.20226e-07	-0.592706	0.113081	609	Order	Bacteria;Fusobacteria;Fusobacteriia;Fusobacteriales
rs10114670	9	6671339	C	G	9:6671339	2.20226e-07	-0.592706	0.113081	609	Order	Bacteria;Fusobacteria;Fusobacteriia;Fusobacteriales
rs10114673	9	6671376	C	T	9:6671376	2.20226e-07	-0.592706	0.113081	609	Order	Bacteria;Fusobacteria;Fusobacteriia;Fusobacteriales
rs10118480	9	6671492	T	G	9:6671492	2.20226e-07	-0.592706	0.113081	609	Order	Bacteria;Fusobacteria;Fusobacteriia;Fusobacteriales
rs10120666	9	6671632	G	A	9:6671632	2.20226e-07	-0.592706	0.113081	609	Order	Bacteria;Fusobacteria;Fusobacteriia;Fusobacteriales
rs10975729	9	6671791	T	C	9:6671791	2.20226e-07	-0.592706	0.113081	609	Order	Bacteria;Fusobacteria;Fusobacteriia;Fusobacteriales
rs10975730	9	6671850	T	C	9:6671850	2.20226e-07	-0.592706	0.113081	609	Order	Bacteria;Fusobacteria;Fusobacteriia;Fusobacteriales
rs34028852	9	6671892	G	T	9:6671892	2.20226e-07	-0.592706	0.113081	609	Order	Bacteria;Fusobacteria;Fusobacteriia;Fusobacteriales
rs10975731	9	6671964	T	C	9:6671964	2.20226e-07	-0.592706	0.113081	609	Order	Bacteria;Fusobacteria;Fusobacteriia;Fusobacteriales
rs60188812	9	6671965	G	A	9:6671965	2.20226e-07	-0.592706	0.113081	609	Order	Bacteria;Fusobacteria;Fusobacteriia;Fusobacteriales
rs10975732	9	6671992	C	A	9:6671992	2.20226e-07	-0.592706	0.113081	609	Order	Bacteria;Fusobacteria;Fusobacteriia;Fusobacteriales
rs7853359	9	6672268	A	G	9:6672268	2.20226e-07	-0.592706	0.113081	609	Order	Bacteria;Fusobacteria;Fusobacteriia;Fusobacteriales
rs7866717	9	6672325	G	C	9:6672325	2.20226e-07	-0.592706	0.113081	609	Order	Bacteria;Fusobacteria;Fusobacteriia;Fusobacteriales
rs12343774	9	6672829	T	A	9:6672829	2.20226e-07	-0.592706	0.113081	609	Order	Bacteria;Fusobacteria;Fusobacteriia;Fusobacteriales
rs12343778	9	6672860	T	C	9:6672860	2.20226e-07	-0.592706	0.113081	609	Order	Bacteria;Fusobacteria;Fusobacteriia;Fusobacteriales
rs12342739	9	6672893	A	G	9:6672893	2.20226e-07	-0.592706	0.113081	609	Order	Bacteria;Fusobacteria;Fusobacteriia;Fusobacteriales
rs12339034	9	6673070	C	T	9:6673070	2.20226e-07	-0.592706	0.113081	609	Order	Bacteria;Fusobacteria;Fusobacteriia;Fusobacteriales
rs12347920	9	6673215	G	A	9:6673215	2.20226e-07	-0.592706	0.113081	609	Order	Bacteria;Fusobacteria;Fusobacteriia;Fusobacteriales
rs7871969	9	6673465	C	T	9:6673465	2.20226e-07	-0.592706	0.113081	609	Order	Bacteria;Fusobacteria;Fusobacteriia;Fusobacteriales
rs10975735	9	6674087	C	T	9:6674087	2.20226e-07	-0.592706	0.113081	609	Order	Bacteria;Fusobacteria;Fusobacteriia;Fusobacteriales
rs10975736	9	6674149	G	A	9:6674149	2.20226e-07	-0.592706	0.113081	609	Order	Bacteria;Fusobacteria;Fusobacteriia;Fusobacteriales
rs1181885	1	3676567	C	T	1:3676567	2.10737e-07	-0.476126	0.0906817	603	Genus	Bacteria;Fusobacteria;Fusobacteriia;Fusobacteriales;Leptotrichiaceae;Leptotrichia
rs140928297	1	247108283	A	T	1:247108283	2.09273e-07	-0.468588	0.0892352	610	Order	Bacteria;Bacteroidetes;Bacteroidia;Bacteroidales
rs1722191	2	219708766	T	C	2:219708766	2.06203e-07	-0.625142	0.118966	602	Species	Bacteria;Firmicutes;Negativicutes;Veillonellales;Veillonellaceae;Veillonella;dispar
rs2291254	12	133448815	G	A	12:133448815	2.03171e-07	-0.478975	0.091028	564	Species	Bacteria;Fusobacteria;Fusobacteriia;Fusobacteriales;Fusobacteriaceae;Fusobacterium;periodonticum
rs12941068	17	17737857	G	A	17:17737857	2.02373e-07	-0.330222	0.062806	608	Order	Bacteria;Actinobacteria;Actinobacteria;Actinomycetales
rs16946314	15	92572682	G	A	15:92572682	1.94722e-07	0.350632	0.0665927	607	Species	Bacteria;Firmicutes;Bacilli;Lactobacillales;Streptococcaceae;Streptococcus;ASV0009
rs72757415	15	92572762	G	T	15:92572762	1.94722e-07	0.350632	0.0665927	607	Species	Bacteria;Firmicutes;Bacilli;Lactobacillales;Streptococcaceae;Streptococcus;ASV0009
rs7498044	15	92573639	G	A	15:92573639	1.91116e-07	0.34896	0.0662301	607	Species	Bacteria;Firmicutes;Bacilli;Lactobacillales;Streptococcaceae;Streptococcus;ASV0009
rs34463319	15	92573875	C	T	15:92573875	1.91116e-07	0.34896	0.0662301	607	Species	Bacteria;Firmicutes;Bacilli;Lactobacillales;Streptococcaceae;Streptococcus;ASV0009
rs58431213	15	92574062	G	A	15:92574062	1.91116e-07	0.34896	0.0662301	607	Species	Bacteria;Firmicutes;Bacilli;Lactobacillales;Streptococcaceae;Streptococcus;ASV0009
rs72757416	15	92574321	A	C	15:92574321	1.91116e-07	0.34896	0.0662301	607	Species	Bacteria;Firmicutes;Bacilli;Lactobacillales;Streptococcaceae;Streptococcus;ASV0009
rs72757417	15	92574374	T	G	15:92574374	1.91116e-07	0.34896	0.0662301	607	Species	Bacteria;Firmicutes;Bacilli;Lactobacillales;Streptococcaceae;Streptococcus;ASV0009
rs72757418	15	92574700	G	A	15:92574700	1.91116e-07	0.34896	0.0662301	607	Species	Bacteria;Firmicutes;Bacilli;Lactobacillales;Streptococcaceae;Streptococcus;ASV0009
rs72757419	15	92574918	A	T	15:92574918	1.91116e-07	0.34896	0.0662301	607	Species	Bacteria;Firmicutes;Bacilli;Lactobacillales;Streptococcaceae;Streptococcus;ASV0009
rs73132394	3	82112774	G	C	3:82112774	1.60273e-07	-0.404832	0.0763487	609	Family	Bacteria;Proteobacteria;Gammaproteobacteria;Pasteurellales;Pasteurellaceae
rs12799862	11	2625126	A	G	11:2625126	1.54159e-07	-0.427825	0.0805723	609	Order	Bacteria;Firmicutes;Clostridia;Clostridiales
rs11023451	11	2628384	C	T	11:2628384	1.54159e-07	-0.427825	0.0805723	609	Order	Bacteria;Firmicutes;Clostridia;Clostridiales
rs4930139	11	2631303	A	G	11:2631303	1.54159e-07	-0.427825	0.0805723	609	Order	Bacteria;Firmicutes;Clostridia;Clostridiales
rs112915184	7	2638377	T	G	7:2638377	1.46115e-07	-0.632227	0.118841	610	Family	Bacteria;Bacteroidetes;Bacteroidia;Bacteroidales;Prevotellaceae
rs197621	1	57689631	G	A	1:57689631	1.39375e-07	-0.361779	0.0678869	608	Genus	Bacteria;Actinobacteria;Actinobacteria;Actinomycetales;Micrococcaceae;Rothia
rs7660536	4	61907209	G	A	4:61907209	1.35882e-07	-0.297977	0.0558608	605	Species	Bacteria;Firmicutes;Negativicutes;Veillonellales;Veillonellaceae;Veillonella;parvula
rs4444317	15	92573234	A	G	15:92573234	1.32921e-07	0.355193	0.0665374	607	Species	Bacteria;Firmicutes;Bacilli;Lactobacillales;Streptococcaceae;Streptococcus;ASV0009
rs77928661	2	146488347	C	T	2:146488347	1.29514e-07	-0.704502	0.131856	609	Species	Bacteria;Firmicutes;Negativicutes;Veillonellales;Veillonellaceae;Veillonella;ASV0001
rs112915184	7	2638377	T	G	7:2638377	1.19162e-07	-0.636421	0.118765	610	Genus	Bacteria;Bacteroidetes;Bacteroidia;Bacteroidales;Prevotellaceae;Prevotella
rs9650697	9	25518736	G	A	9:25518736	1.11905e-07	0.304651	0.0567264	610	Phylum	Bacteria;Firmicutes
rs4930138	11	2630992	A	T	11:2630992	1.02467e-07	-0.437846	0.0812744	609	Order	Bacteria;Firmicutes;Clostridia;Clostridiales
rs197620	1	57687078	T	A	1:57687078	1.00342e-07	-0.384397	0.0712993	608	Genus	Bacteria;Actinobacteria;Actinobacteria;Actinomycetales;Micrococcaceae;Rothia
rs73040851	5	5832854	G	A	5:5832854	9.80525e-08	-0.650164	0.120485	603	Genus	Bacteria;Fusobacteria;Fusobacteriia;Fusobacteriales;Leptotrichiaceae;Leptotrichia
rs4285113	4	61880218	G	A	4:61880218	9.53513e-08	-0.300882	0.0557061	605	Species	Bacteria;Firmicutes;Negativicutes;Veillonellales;Veillonellaceae;Veillonella;parvula
rs7656404	4	61880963	T	C	4:61880963	9.53513e-08	-0.300882	0.0557061	605	Species	Bacteria;Firmicutes;Negativicutes;Veillonellales;Veillonellaceae;Veillonella;parvula
rs62312679	4	61881424	C	T	4:61881424	9.53513e-08	-0.300882	0.0557061	605	Species	Bacteria;Firmicutes;Negativicutes;Veillonellales;Veillonellaceae;Veillonella;parvula
rs2129274	4	61884112	T	C	4:61884112	9.53513e-08	-0.300882	0.0557061	605	Species	Bacteria;Firmicutes;Negativicutes;Veillonellales;Veillonellaceae;Veillonella;parvula
rs10025208	4	61884810	C	T	4:61884810	9.53513e-08	-0.300882	0.0557061	605	Species	Bacteria;Firmicutes;Negativicutes;Veillonellales;Veillonellaceae;Veillonella;parvula
rs139041172	4	61886802	A	T	4:61886802	9.53513e-08	-0.300882	0.0557061	605	Species	Bacteria;Firmicutes;Negativicutes;Veillonellales;Veillonellaceae;Veillonella;parvula
rs2129268	4	61891873	C	G	4:61891873	9.53513e-08	-0.300882	0.0557061	605	Species	Bacteria;Firmicutes;Negativicutes;Veillonellales;Veillonellaceae;Veillonella;parvula
rs6840809	4	61894902	G	A	4:61894902	9.53513e-08	-0.300882	0.0557061	605	Species	Bacteria;Firmicutes;Negativicutes;Veillonellales;Veillonellaceae;Veillonella;parvula
rs12102086	15	92569023	G	A	15:92569023	8.41075e-08	0.360521	0.0664608	607	Species	Bacteria;Firmicutes;Bacilli;Lactobacillales;Streptococcaceae;Streptococcus;ASV0009
rs17793860	2	180979913	T	C	2:180979913	8.35401e-08	-0.574628	0.105908	608	Order	Bacteria;Actinobacteria;Actinobacteria;Actinomycetales
rs9650696	9	25518613	C	G	9:25518613	8.23973e-08	0.308362	0.0568085	610	Phylum	Bacteria;Firmicutes
rs1181884	1	3676598	T	C	1:3676598	7.16384e-08	-0.491374	0.0900774	603	Genus	Bacteria;Fusobacteria;Fusobacteriia;Fusobacteriales;Leptotrichiaceae;Leptotrichia
rs62312676	4	61877650	T	C	4:61877650	6.71917e-08	-0.30785	0.0563133	605	Species	Bacteria;Firmicutes;Negativicutes;Veillonellales;Veillonellaceae;Veillonella;parvula
rs113621445	4	61879615	A	G	4:61879615	6.49724e-08	-0.307871	0.056253	605	Species	Bacteria;Firmicutes;Negativicutes;Veillonellales;Veillonellaceae;Veillonella;parvula
rs10006348	4	61894078	T	G	4:61894078	6.49724e-08	-0.307871	0.056253	605	Species	Bacteria;Firmicutes;Negativicutes;Veillonellales;Veillonellaceae;Veillonella;parvula
rs28392624	4	61897086	A	G	4:61897086	6.49724e-08	-0.307871	0.056253	605	Species	Bacteria;Firmicutes;Negativicutes;Veillonellales;Veillonellaceae;Veillonella;parvula
rs6829909	4	61899001	T	C	4:61899001	6.49724e-08	-0.307871	0.056253	605	Species	Bacteria;Firmicutes;Negativicutes;Veillonellales;Veillonellaceae;Veillonella;parvula
rs1538992	6	46442768	T	G	6:46442768	5.1832e-08	-0.329494	0.0597505	608	Order	Bacteria;Actinobacteria;Actinobacteria;Actinomycetales
rs1534362	6	46443928	C	A	6:46443928	5.1832e-08	-0.329494	0.0597505	608	Order	Bacteria;Actinobacteria;Actinobacteria;Actinomycetales
rs4714939	6	46448455	T	C	6:46448455	5.1832e-08	-0.329494	0.0597505	608	Order	Bacteria;Actinobacteria;Actinobacteria;Actinomycetales
rs2153616	6	46450330	A	T	6:46450330	5.1832e-08	-0.329494	0.0597505	608	Order	Bacteria;Actinobacteria;Actinobacteria;Actinomycetales
rs2153617	6	46450409	G	A	6:46450409	5.1832e-08	-0.329494	0.0597505	608	Order	Bacteria;Actinobacteria;Actinobacteria;Actinomycetales
rs7754555	6	46450956	C	T	6:46450956	5.1832e-08	-0.329494	0.0597505	608	Order	Bacteria;Actinobacteria;Actinobacteria;Actinomycetales
rs197620	1	57687078	T	A	1:57687078	4.41287e-08	-0.393324	0.0709438	608	Order	Bacteria;Actinobacteria;Actinobacteria;Actinomycetales
rs1538993	6	46441428	A	G	6:46441428	3.86454e-08	-0.333637	0.0599149	608	Order	Bacteria;Actinobacteria;Actinobacteria;Actinomycetales
rs66615128	15	92561941	G	C	15:92561941	3.78581e-08	0.368177	0.0660715	607	Species	Bacteria;Firmicutes;Bacilli;Lactobacillales;Streptococcaceae;Streptococcus;ASV0009
rs57163574	15	92561980	A	C	15:92561980	3.78581e-08	0.368177	0.0660715	607	Species	Bacteria;Firmicutes;Bacilli;Lactobacillales;Streptococcaceae;Streptococcus;ASV0009
rs16946261	15	92562369	G	A	15:92562369	3.78581e-08	0.368177	0.0660715	607	Species	Bacteria;Firmicutes;Bacilli;Lactobacillales;Streptococcaceae;Streptococcus;ASV0009
rs12905261	15	92562720	G	A	15:92562720	3.78581e-08	0.368177	0.0660715	607	Species	Bacteria;Firmicutes;Bacilli;Lactobacillales;Streptococcaceae;Streptococcus;ASV0009
rs12905735	15	92562990	G	C	15:92562990	3.78581e-08	0.368177	0.0660715	607	Species	Bacteria;Firmicutes;Bacilli;Lactobacillales;Streptococcaceae;Streptococcus;ASV0009
rs16946268	15	92562993	T	C	15:92562993	3.78581e-08	0.368177	0.0660715	607	Species	Bacteria;Firmicutes;Bacilli;Lactobacillales;Streptococcaceae;Streptococcus;ASV0009
rs28729478	15	92563046	C	G	15:92563046	3.78581e-08	0.368177	0.0660715	607	Species	Bacteria;Firmicutes;Bacilli;Lactobacillales;Streptococcaceae;Streptococcus;ASV0009
rs28465497	15	92563060	G	A	15:92563060	3.78581e-08	0.368177	0.0660715	607	Species	Bacteria;Firmicutes;Bacilli;Lactobacillales;Streptococcaceae;Streptococcus;ASV0009
rs16946270	15	92563232	G	A	15:92563232	3.78581e-08	0.368177	0.0660715	607	Species	Bacteria;Firmicutes;Bacilli;Lactobacillales;Streptococcaceae;Streptococcus;ASV0009
rs12910801	15	92563693	G	A	15:92563693	3.78581e-08	0.368177	0.0660715	607	Species	Bacteria;Firmicutes;Bacilli;Lactobacillales;Streptococcaceae;Streptococcus;ASV0009
rs8037164	15	92564085	G	A	15:92564085	3.78581e-08	0.368177	0.0660715	607	Species	Bacteria;Firmicutes;Bacilli;Lactobacillales;Streptococcaceae;Streptococcus;ASV0009
rs8023391	15	92564359	T	A	15:92564359	3.78581e-08	0.368177	0.0660715	607	Species	Bacteria;Firmicutes;Bacilli;Lactobacillales;Streptococcaceae;Streptococcus;ASV0009
rs8043343	15	92564168	T	C	15:92564168	3.69581e-08	0.370227	0.0663869	607	Species	Bacteria;Firmicutes;Bacilli;Lactobacillales;Streptococcaceae;Streptococcus;ASV0009
rs8037343	15	92564197	G	A	15:92564197	3.69581e-08	0.370227	0.0663869	607	Species	Bacteria;Firmicutes;Bacilli;Lactobacillales;Streptococcaceae;Streptococcus;ASV0009
rs8043469	15	92564182	T	C	15:92564182	3.09958e-08	0.372334	0.0663823	607	Species	Bacteria;Firmicutes;Bacilli;Lactobacillales;Streptococcaceae;Streptococcus;ASV0009
rs8037338	15	92564183	G	A	15:92564183	3.09958e-08	0.372334	0.0663823	607	Species	Bacteria;Firmicutes;Bacilli;Lactobacillales;Streptococcaceae;Streptococcus;ASV0009
rs12593910	15	96970958	C	T	15:96970958	2.53134e-08	-0.337161	0.0597238	610	Phylum	Bacteria;Firmicutes
rs61393787	2	180987358	A	G	2:180987358	2.14907e-08	-0.606979	0.106954	608	Genus	Bacteria;Actinobacteria;Actinobacteria;Actinomycetales;Micrococcaceae;Rothia
rs17794144	2	180988966	G	A	2:180988966	2.14907e-08	-0.606979	0.106954	608	Genus	Bacteria;Actinobacteria;Actinobacteria;Actinomycetales;Micrococcaceae;Rothia
rs7128307	11	2642003	A	T	11:2642003	1.44062e-08	-0.480362	0.0835883	609	Order	Bacteria;Firmicutes;Clostridia;Clostridiales
rs17781527	2	180929549	C	G	2:180929549	6.3999e-09	-0.740911	0.125789	608	Genus	Bacteria;Actinobacteria;Actinobacteria;Actinomycetales;Micrococcaceae;Rothia
rs2412058	11	2641129	A	G	11:2641129	5.34308e-09	-0.485615	0.0820095	609	Order	Bacteria;Firmicutes;Clostridia;Clostridiales
rs4930141	11	2639985	T	C	11:2639985	2.36651e-09	-0.497175	0.0820191	609	Order	Bacteria;Firmicutes;Clostridia;Clostridiales
rs17793860	2	180979913	T	C	2:180979913	1.15993e-09	-0.652695	0.105572	608	Genus	Bacteria;Actinobacteria;Actinobacteria;Actinomycetales;Micrococcaceae;Rothia
