# Supplementary material for: Genome-wide association study identifies host genetic variants influencing oral microbiota diversity and metabolic health
Source: Sci Rep. 2024 Jun 26;14:14738. doi: 10.1038/s41598-024-65538-8 (PMC11208528; doi:10.1038/s41598-024-65538-8)
Supplement: Supplementary file 4 — Supplementary Table S3. [file 41598_2024_65538_MOESM4_ESM.xlsx]

## Sheet: Sheet1
Trait	Consortium	PMID	Year	DOI	SS webpage	File name	Ancestry	Max Sample Size
Systolic Blood pressure	UKB	36959364	2023	10.1038/s41588-023-01342-w	https://cvd.hugeamp.org/dinspector.html?dataset=Jurgens2022_Quantitative_EU	GWAS_sumstats_EUR__invnorm_sbp__TOTALsample.tsv.gz	EUR	230713
Diastolic Blood Pressure	UKB	36959364	2023	10.1038/s41588-023-01342-w	https://cvd.hugeamp.org/dinspector.html?dataset=Jurgens2022_Quantitative_EU	GWAS_sumstats_EUR__invnorm_dbp__TOTALsample.tsv.gz	EUR	230715
Pulse Rate	UKB	36959364	2023	10.1038/s41588-023-01342-w	https://cvd.hugeamp.org/dinspector.html?dataset=Jurgens2022_Quantitative_EU	GWAS_sumstats_EUR__invnorm_pulse_rate__TOTALsample.tsv.gz	EUR	230715
Glucose	UKB	36959364	2023	10.1038/s41588-023-01342-w	https://cvd.hugeamp.org/dinspector.html?dataset=Jurgens2022_Quantitative_EU	GWAS_sumstats_EUR__invnorm_glucose__TOTALsample.tsv.gz	EUR	200962
LDL cholesterol	UKB	36959364	2023	10.1038/s41588-023-01342-w	https://cvd.hugeamp.org/dinspector.html?dataset=Jurgens2022_Quantitative_EU	GWAS_sumstats_EUR__invnorm_ldldirect__TOTALsample.tsv.gz	EUR	220009
HDL cholesterol	UKB	36959364	2023	10.1038/s41588-023-01342-w	https://cvd.hugeamp.org/dinspector.html?dataset=Jurgens2022_Quantitative_EU	GWAS_sumstats_EUR__invnorm_hdlcholesterol__TOTALsample.tsv.gz	EUR	201105
Total Cholesterol	UKB	36959364	2023	10.1038/s41588-023-01342-w	https://cvd.hugeamp.org/dinspector.html?dataset=Jurgens2022_Quantitative_EU	GWAS_sumstats_EUR__invnorm_cholesterol__TOTALsample.tsv.gz	EUR	220453
Triglycerides	UKB	36959364	2023	10.1038/s41588-023-01342-w	https://cvd.hugeamp.org/dinspector.html?dataset=Jurgens2022_Quantitative_EU	GWAS_sumstats_EUR__invnorm_triglycerides__TOTALsample.tsv.gz	EUR	220273
HbA1c	UKB	36959364	2023	10.1038/s41588-023-01342-w	https://cvd.hugeamp.org/dinspector.html?dataset=Jurgens2022_Quantitative_EU	GWAS_sumstats_EUR__invnorm_glycatedhaemoglobinhba1c__TOTALsample.tsv.gz	EUR	220011
Type-2 Diabetes (T2D)	DIAGRAM	35551307	2022	10.1038/s41588-022-01058-3	https://diagram-consortium.org/downloads.html	DIAMANTE-EUR.sumstat.txt	EUR	898130
Coronary Artery Disease (CAD)	CARDIoGRAMplusC4D	36474045	2022	10.1038/s41588-022-01233-6	https://personal.broadinstitute.org/ryank/Aragam_2022_CARDIoGRAM_CAD_GWAS.zip	CAD_GWAS_primary_discovery_meta.tsv	EUR	1165630
Stroke	METASTROKE	29531354	2018	10.1038/s41588-018-0058-3	https://www.megastroke.org/download.html	MEGASTROKE.1.AS.EUR.out	EUR	446696
Fasting Insulin	MAGIC	29059683	2021	10.1038/s41588-021-00852-9	https://magicinvestigators.org/downloads/	MAGIC1000G_FI_EUR.tsv	EUR	198603
Dental Caries (DMFS)	UKB/Glide	31235808	2019	10.1038/s41467-019-10630-1	https://data.bris.ac.uk/data/dataset/2j2rqgzedxlq02oqbb4vmycnc2	dmfs_dentures_combined.txt	EUR	285249
Periodontitis	UKB/Glide	31235808	2019	10.1038/s41467-019-10630-1	https://data.bris.ac.uk/data/dataset/2j2rqgzedxlq02oqbb4vmycnc2	perio_looseteeth_combined.txt	EUR	111386
