# Supplementary material for: Genome-wide association study identifies host genetic variants influencing oral microbiota diversity and metabolic health
Source: Sci Rep. 2024 Jun 26;14:14738. doi: 10.1038/s41598-024-65538-8 (PMC11208528; doi:10.1038/s41598-024-65538-8)
Supplement: Supplementary file 5 — Supplementary Table S4. [file 41598_2024_65538_MOESM5_ESM.csv]

Test	Phenotype	Lambda
1	Bacteria;Firmicutes	0.981037681998147
2	Bacteria;Proteobacteria	1.00607835964946
3	Bacteria;Firmicutes;Bacilli	0.978129398123485
4	Bacteria;Bacteroidetes;Bacteroidia;Bacteroidales	0.990489959429935
5	Bacteria;Fusobacteria;Fusobacteriia;Fusobacteriales	0.999989298640233
6	Bacteria;Actinobacteria;Actinobacteria;Actinomycetales	0.998357982410642
7	Bacteria;Firmicutes;Clostridia;Clostridiales	0.990462418869057
8	Bacteria;Firmicutes;Negativicutes;Veillonellales;Veillonellaceae	0.995356392986624
9	Bacteria;Proteobacteria;Gammaproteobacteria;Pasteurellales;Pasteurellaceae	0.988101730671504
10	Bacteria;Bacteroidetes;Bacteroidia;Bacteroidales;Prevotellaceae	0.997099115758092
11	Bacteria;Actinobacteria;Actinobacteria;Actinomycetales;Actinomycetaceae	1.0058203124868
12	Bacteria;Firmicutes;Clostridia;Clostridiales;Lachnospiraceae_[XIV]	0.986997859630013
13	Bacteria;Firmicutes;Negativicutes;Veillonellales;Veillonellaceae;Veillonella	0.98937360652808
14	Bacteria;Proteobacteria;Gammaproteobacteria;Pasteurellales;Pasteurellaceae;Haemophilus	0.990983111671847
15	Bacteria;Firmicutes;Bacilli;Lactobacillales;Streptococcaceae;Streptococcus	0.975398618111643
16	Bacteria;Proteobacteria;Betaproteobacteria;Neisseriales;Neisseriaceae;Neisseria	0.999930366122126
17	Bacteria;Bacteroidetes;Bacteroidia;Bacteroidales;Prevotellaceae;Prevotella	1.00064043807823
18	Bacteria;Bacteroidetes;Bacteroidia;Bacteroidales;Porphyromonadaceae;Porphyromonas	0.994394785102685
19	Bacteria;Fusobacteria;Fusobacteriia;Fusobacteriales;Fusobacteriaceae;Fusobacterium	1.00156760853355
20	Bacteria;Actinobacteria;Actinobacteria;Actinomycetales;Micrococcaceae;Rothia	0.993619100732253
21	Bacteria;Actinobacteria;Actinobacteria;Actinomycetales;Actinomycetaceae;Schaalia	1.00151053387535
22	Bacteria;Firmicutes;Bacilli;Lactobacillales;Carnobacteriaceae;Granulicatella	1.00047745277281
23	Bacteria;Fusobacteria;Fusobacteriia;Fusobacteriales;Leptotrichiaceae;Leptotrichia	0.998974594801422
24	Bacteria;Bacteroidetes;Bacteroidia;Bacteroidales;Prevotellaceae;Alloprevotella	1.00157111574088
25	Bacteria;Firmicutes;Negativicutes;Veillonellales;Veillonellaceae;Veillonella;ASV0001	0.989618086763606
26	Bacteria;Proteobacteria;Gammaproteobacteria;Pasteurellales;Pasteurellaceae;Haemophilus;parainfluenzae	0.990105114414085
27	Bacteria;Firmicutes;Bacilli;Lactobacillales;Streptococcaceae;Streptococcus;ASV0003	0.988325425170575
28	Bacteria;Proteobacteria;Betaproteobacteria;Neisseriales;Neisseriaceae;Neisseria;ASV0004	0.996040450672231
29	Bacteria;Bacteroidetes;Bacteroidia;Bacteroidales;Prevotellaceae;Prevotella;histicola	1.00147023960449
30	Bacteria;Firmicutes;Bacilli;Lactobacillales;Streptococcaceae;Streptococcus;ASV0006	1.00431317660975
31	Bacteria;Firmicutes;Negativicutes;Veillonellales;Veillonellaceae;Veillonella;parvula	0.992736022957583
32	Bacteria;Bacteroidetes;Bacteroidia;Bacteroidales;Porphyromonadaceae;Porphyromonas;ASV0008	1.00136764702257
33	Bacteria;Firmicutes;Bacilli;Lactobacillales;Streptococcaceae;Streptococcus;ASV0009	0.995212348636404
34	Bacteria;Fusobacteria;Fusobacteriia;Fusobacteriales;Fusobacteriaceae;Fusobacterium;periodonticum	1.00089049706127
35	Bacteria;Firmicutes;Negativicutes;Veillonellales;Veillonellaceae;Veillonella;dispar	0.99208228682171
36	Bacteria;Actinobacteria;Actinobacteria;Actinomycetales;Micrococcaceae;Rothia;ASV0012	0.993225811548377
37	Bacteria;Firmicutes;Negativicutes;Veillonellales;Veillonellaceae;Megasphaera;micronuciformis	1.00605711248127
38	Bacteria;Bacteroidetes;Bacteroidia;Bacteroidales;Prevotellaceae;Prevotella;pallens	0.979922165620946
39	Bacteria;Actinobacteria;Actinobacteria;Actinomycetales;Micrococcaceae;Rothia;mucilaginosa	0.996878985811016
40	Bacteria;Actinobacteria;Actinobacteria;Actinomycetales;Micrococcaceae;Rothia;ASV0016	1.01309228445351
41	Bacteria;Actinobacteria;Actinobacteria;Actinomycetales;Actinomycetaceae;Schaalia;ASV0017	0.994182753110885
42	Bacteria;Firmicutes;Negativicutes;Veillonellales;Veillonellaceae;Veillonella;rogosae	0.9817323048537
43	Bacteria;Firmicutes;Bacilli;Bacillales;Gemellaceae;Gemella;ASV0019	1.00075543848904
